# Supplementary material for: (E)-2-{Eth­yl[4-(4-nitro­phenyl­diazen­yl)phen­yl]amino}ethyl anthracene-9-carboxyl­ate
Source: Acta Crystallogr Sect E Struct Rep Online. 2008 Feb 15;64(Pt 3):o595. doi: 10.1107/S1600536808004108 (PMC2960836; doi:10.1107/S1600536808004108)
Supplement: Supplementary file 1 [file e-64-0o595-sup1.cif]

##############################################################################
###                                                                        ###
###        Electronic paper (Acta Crystallographica Section E)             ###
###                                                                        ###
##############################################################################
#                                                                            #
# This CIF contains the data in a paper accepted for publication in Acta     #
# Crystallographica Section E. It conforms to the requirements of Notes      #
# for Authors for Section E, and has been peer reviewed under the auspices   #
# of the IUCr Commission on Journals.                                        #
#                                                                            #
# Full details of the Crystallographic Information File format               #
# are given in the paper "The Crystallographic Information File (CIF):       #
# a New Standard Archive File for Crystallography" by S. R. Hall, F. H.      #
# Allen and I. D. Brown [Acta Cryst. (1991), A47, 655-685].                  #
#                                                                            #
# The current version of the core CIF dictionary is obtainable from          #
# ftp://ftp.iucr.org/pub/cif_core.dic. The current version number is 2.1.    #
#                                                                            #
# Software is freely available for graphical display of the structure(s) in  #
# this CIF.  For information consult the CIF home page http://www.iucr.org/  #
# cif/home.html                                                              #
#                                                                            #
##############################################################################
                                             
data_I
_audit_creation_method     SHELXL-97
_chemical_name_systematic
;
(<i>E</i>)-2-{Ethyl[4-(4-nitrophenyldiazenyl)phenyl]amino}ethyl
anthracene-9-carboxylate
;
_chemical_name_common     'DR1-anthracene ester'
_chemical_formula_moiety     'C31 H26 N4 O4'
_chemical_formula_sum     'C31 H26 N4 O4'
_chemical_formula_iupac     'C31 H26 N4 O4'
_chemical_formula_weight     518.56
_chemical_melting_point     ?
_symmetry_cell_setting     triclinic
_symmetry_space_group_name_H-M     'P -1'
_symmetry_space_group_name_Hall     '-P 1'
loop_
    _symmetry_equiv_pos_as_xyz
    'x, y, z'
    '-x, -y, -z'
_cell_length_a     9.3161(9)
_cell_length_b     10.6586(10)
_cell_length_c     13.5328(13)
_cell_angle_alpha     101.134(3)
_cell_angle_beta     104.667(4)
_cell_angle_gamma     99.779(3)
_cell_volume     1241.2(2)
_cell_formula_units_Z     2
_cell_measurement_reflns_used     100
_cell_measurement_theta_min     1.61
_cell_measurement_theta_max     26.00
_cell_measurement_temperature     173(2)
_exptl_crystal_description     irregular
_exptl_crystal_colour     orange
_exptl_crystal_size_max     0.20
_exptl_crystal_size_mid     0.08
_exptl_crystal_size_min     0.06
_exptl_crystal_density_diffrn     1.388
_exptl_crystal_density_meas     ?
_exptl_crystal_density_method     'not measured'
_exptl_crystal_F_000     544
_exptl_absorpt_coefficient_mu     0.094
_exptl_absorpt_correction_type     multi-scan
_exptl_absorpt_process_details     '(SADABS; Sheldrick, 1999)'
_exptl_absorpt_correction_T_min     0.982
_exptl_absorpt_correction_T_max     0.994
_exptl_special_details
;
;
_diffrn_ambient_temperature     173(2)
_diffrn_radiation_type     MoK\a
_diffrn_radiation_wavelength     0.71073
_diffrn_radiation_source     'fine-focus sealed tube'
_diffrn_radiation_monochromator     graphite
_diffrn_measurement_device_type     'Bruker SMART CCD area-detector'
_diffrn_measurement_method     'phi and omega scans'
_diffrn_detector_area_resol_mean     0
_diffrn_reflns_number     9650
_diffrn_reflns_av_R_equivalents     0.0502
_diffrn_reflns_av_sigmaI/netI     0.0979
_diffrn_reflns_theta_min     1.61
_diffrn_reflns_theta_max     26.00
_diffrn_reflns_theta_full     26.00
_diffrn_measured_fraction_theta_max     0.987
_diffrn_measured_fraction_theta_full     0.987
_diffrn_reflns_limit_h_min     -11
_diffrn_reflns_limit_h_max     11
_diffrn_reflns_limit_k_min     -13
_diffrn_reflns_limit_k_max     13
_diffrn_reflns_limit_l_min     -16
_diffrn_reflns_limit_l_max     16
_diffrn_standards_number     0
_diffrn_standards_interval_count     .
_diffrn_standards_interval_time     .
_diffrn_standards_decay_%     ?
_refine_special_details
;
 Refinement of F^2^ against ALL reflections.  The weighted R-factor wR and
 goodness of fit S are based on F^2^, conventional R-factors R are based
 on F, with F set to zero for negative F^2^. The threshold expression of
 F^2^ > 2sigma(F^2^) is used only for calculating R-factors(gt) etc. and is
 not relevant to the choice of reflections for refinement.  R-factors based
 on F^2^ are statistically about twice as large as those based on F, and R-
 factors based on ALL data will be even larger.
;
_reflns_number_total     4824
_reflns_number_gt     2786
_reflns_threshold_expression     >2sigma(I)
_refine_ls_structure_factor_coef     Fsqd
_refine_ls_matrix_type     full
_refine_ls_R_factor_all     0.1272
_refine_ls_R_factor_gt     0.0661
_refine_ls_wR_factor_gt     0.0995
_refine_ls_wR_factor_ref     0.1232
_refine_ls_goodness_of_fit_ref     1.020
_refine_ls_restrained_S_all     1.020
_refine_ls_number_reflns     4824
_refine_ls_number_parameters     353
_refine_ls_number_restraints     0
_refine_ls_hydrogen_treatment     constr
_refine_ls_weighting_scheme     calc
_refine_ls_weighting_details
         'calc w=1/[\s^2^(Fo^2^)+(0.0333P)^2^+0.0000P] where P=(Fo^2^+2Fc^2^)/3'
_atom_sites_solution_hydrogens     geom
_atom_sites_solution_primary     direct
_atom_sites_solution_secondary     difmap
_refine_ls_shift/su_max     0.001
_refine_ls_shift/su_mean     0.000
_refine_diff_density_max     0.211
_refine_diff_density_min     -0.207
_refine_ls_extinction_method     none
_refine_ls_extinction_coef     ?
loop_
    _atom_type_symbol
    _atom_type_description
    _atom_type_scat_dispersion_real
    _atom_type_scat_dispersion_imag
    _atom_type_scat_source
    'C' 'C' 0.0033 0.0016
                         'International Tables Vol C Tables 4.2.6.8 and 6.1.1.4'
    'H' 'H' 0.0000 0.0000
                         'International Tables Vol C Tables 4.2.6.8 and 6.1.1.4'
    'N' 'N' 0.0061 0.0033
                         'International Tables Vol C Tables 4.2.6.8 and 6.1.1.4'
    'O' 'O' 0.0106 0.0060
                         'International Tables Vol C Tables 4.2.6.8 and 6.1.1.4'
_computing_data_collection     'SMART (Bruker, 1998)'
_computing_cell_refinement     'SMART (Bruker, 1998)'
_computing_data_reduction     'SAINT-Plus (Bruker, 2001)'
_computing_structure_solution     'SHELXTL (Version 6.10; Sheldrick, 2008)'
_computing_structure_refinement     'XSHELL (Bruker, 2000)'
_computing_molecular_graphics
;XSHELL (Bruker, 2000) and
Mercury (Version 1.4; Macrae <i>et al.</i>,  2006)
;
_computing_publication_material     'SHELXTL (Version 6.10; Sheldrick, 2008)'
loop_
    _atom_site_type_symbol
    _atom_site_label
    _atom_site_fract_x
    _atom_site_fract_y
    _atom_site_fract_z
    _atom_site_U_iso_or_equiv
    _atom_site_adp_type
    _atom_site_calc_flag
    _atom_site_refinement_flags
    _atom_site_occupancy
    _atom_site_disorder_assembly
    _atom_site_disorder_group
    C C1 0.4311(4) 0.4301(3) 1.1818(2) 0.0357(8) Uani d . 1 . .
    H H1 0.3552 0.3878 1.1167 0.043 Uiso calc R 1 . .
    C C2 0.3871(4) 0.4647(3) 1.2740(2) 0.0380(8) Uani d . 1 . .
    H H2 0.2823 0.4455 1.2705 0.046 Uiso calc R 1 . .
    C C3 0.5796(3) 0.4565(3) 1.1849(2) 0.0314(8) Uani d . 1 . .
    H H3 0.6066 0.4332 1.1218 0.038 Uiso calc R 1 . .
    C C4 0.4936(3) 0.5249(3) 1.3672(2) 0.0330(8) Uani d . 1 . .
    H H4 0.4624 0.5486 1.4285 0.040 Uiso calc R 1 . .
    C C5 0.6965(3) 0.5190(3) 1.2820(2) 0.0256(7) Uani d . 1 . .
    C C6 0.6513(3) 0.5536(3) 1.3752(2) 0.0267(7) Uani d . 1 . .
    C C7 0.8515(3) 0.5491(3) 1.2887(2) 0.0233(7) Uani d . 1 . .
    C C8 0.7638(3) 0.6146(3) 1.4708(2) 0.0295(8) Uani d . 1 . .
    H H8 0.7339 0.6371 1.5328 0.035 Uiso calc R 1 . .
    C C9 0.9635(3) 0.6111(3) 1.3845(2) 0.0262(7) Uani d . 1 . .
    C C10 0.9183(3) 0.6438(3) 1.4782(2) 0.0271(7) Uani d . 1 . .
    C C11 1.1225(3) 0.6452(3) 1.3946(2) 0.0308(8) Uani d . 1 . .
    H H11 1.1560 0.6250 1.3339 0.037 Uiso calc R 1 . .
    C C12 1.0315(4) 0.7073(3) 1.5759(2) 0.0363(8) Uani d . 1 . .
    H H12 1.0017 0.7292 1.6380 0.044 Uiso calc R 1 . .
    C C13 1.2262(4) 0.7058(3) 1.4892(3) 0.0385(9) Uani d . 1 . .
    H H13 1.3313 0.7279 1.4938 0.046 Uiso calc R 1 . .
    C C14 1.1804(4) 0.7369(3) 1.5816(3) 0.0404(9) Uani d . 1 . .
    H H14 1.2548 0.7785 1.6476 0.049 Uiso calc R 1 . .
    C C15 0.8955(3) 0.5179(3) 1.1890(2) 0.0262(7) Uani d . 1 . .
    C C16 0.9915(3) 0.3710(3) 1.0822(2) 0.0283(7) Uani d . 1 . .
    H H16A 1.0823 0.4372 1.0856 0.034 Uiso calc R 1 . .
    H H16B 0.9086 0.3672 1.0185 0.034 Uiso calc R 1 . .
    C C17 1.0292(3) 0.2372(3) 1.0778(2) 0.0306(8) Uani d . 1 . .
    H H17A 1.1023 0.2286 1.0364 0.037 Uiso calc R 1 . .
    H H17B 1.0808 0.2334 1.1503 0.037 Uiso calc R 1 . .
    C C18 0.8293(4) 0.0686(3) 1.1033(2) 0.0326(8) Uani d . 1 . .
    H H18A 0.9052 0.0919 1.1739 0.039 Uiso calc R 1 . .
    H H18B 0.8035 -0.0283 1.0777 0.039 Uiso calc R 1 . .
    C C19 0.6864(4) 0.1132(3) 1.1141(2) 0.0384(9) Uani d . 1 . .
    H H19A 0.7124 0.2081 1.1454 0.058 Uiso calc R 1 . .
    H H19B 0.6428 0.0670 1.1595 0.058 Uiso calc R 1 . .
    H H19C 0.6117 0.0934 1.0443 0.058 Uiso calc R 1 . .
    C C20 0.8434(3) 0.0764(3) 0.9246(2) 0.0252(7) Uani d . 1 . .
    C C21 0.9076(3) 0.1361(3) 0.8559(2) 0.0271(7) Uani d . 1 . .
    H H21 0.9850 0.2148 0.8846 0.032 Uiso calc R 1 . .
    C C22 0.8607(3) 0.0830(3) 0.7490(2) 0.0274(7) Uani d . 1 . .
    H H22 0.9083 0.1238 0.7053 0.033 Uiso calc R 1 . .
    C C23 0.7442(3) -0.0300(3) 0.7038(2) 0.0248(7) Uani d . 1 . .
    C C24 0.6742(3) -0.0860(3) 0.7695(2) 0.0275(7) Uani d . 1 . .
    H H24 0.5922 -0.1614 0.7394 0.033 Uiso calc R 1 . .
    C C25 0.7210(3) -0.0349(3) 0.8769(2) 0.0259(7) Uani d . 1 . .
    H H25 0.6704 -0.0750 0.9195 0.031 Uiso calc R 1 . .
    C C26 0.6993(3) -0.0968(3) 0.4302(2) 0.0248(7) Uani d . 1 . .
    C C27 0.7983(3) -0.1047(3) 0.3689(2) 0.0271(7) Uani d . 1 . .
    H H27 0.9051 -0.0733 0.4009 0.033 Uiso calc R 1 . .
    C C28 0.7414(3) -0.1583(3) 0.2614(2) 0.0270(7) Uani d . 1 . .
    H H28 0.8081 -0.1663 0.2190 0.032 Uiso calc R 1 . .
    C C29 0.5850(3) -0.1999(3) 0.2170(2) 0.0255(7) Uani d . 1 . .
    C C30 0.4844(3) -0.1891(3) 0.2755(2) 0.0303(8) Uani d . 1 . .
    H H30 0.3775 -0.2172 0.2427 0.036 Uiso calc R 1 . .
    C C31 0.5424(3) -0.1365(3) 0.3829(2) 0.0298(7) Uani d . 1 . .
    H H31 0.4751 -0.1274 0.4246 0.036 Uiso calc R 1 . .
    N N1 0.8986(3) 0.1256(2) 1.03191(18) 0.0281(6) Uani d . 1 . .
    N N2 0.6851(3) -0.0883(2) 0.59401(18) 0.0278(6) Uani d . 1 . .
    N N3 0.7671(3) -0.0435(2) 0.54054(18) 0.0281(6) Uani d . 1 . .
    N N4 0.5237(3) -0.2560(2) 0.10309(19) 0.0333(7) Uani d . 1 . .
    O O1 0.9436(2) 0.40590(19) 1.17640(14) 0.0297(5) Uani d . 1 . .
    O O2 0.8885(3) 0.5849(2) 1.12621(17) 0.0432(6) Uani d . 1 . .
    O O3 0.6111(3) -0.2485(2) 0.04881(16) 0.0490(7) Uani d . 1 . .
    O O4 0.3869(3) -0.3075(2) 0.06570(16) 0.0461(6) Uani d . 1 . .
loop_
    _atom_site_aniso_label
    _atom_site_aniso_U_11
    _atom_site_aniso_U_22
    _atom_site_aniso_U_33
    _atom_site_aniso_U_12
    _atom_site_aniso_U_13
    _atom_site_aniso_U_23
    C1 0.030(2) 0.0329(19) 0.036(2) 0.0005(16) 0.0081(16) -0.0016(16)
    C2 0.030(2) 0.035(2) 0.046(2) 0.0021(16) 0.0162(17) 0.0015(17)
    C3 0.036(2) 0.0261(18) 0.0289(18) 0.0055(15) 0.0106(16) -0.0005(14)
    C4 0.036(2) 0.0326(19) 0.035(2) 0.0098(16) 0.0191(17) 0.0063(16)
    C5 0.0308(19) 0.0178(16) 0.0267(18) 0.0049(14) 0.0099(15) 0.0010(13)
    C6 0.0305(19) 0.0233(17) 0.0282(18) 0.0062(14) 0.0133(15) 0.0046(14)
    C7 0.0281(18) 0.0186(16) 0.0264(17) 0.0059(13) 0.0135(14) 0.0054(13)
    C8 0.040(2) 0.0282(18) 0.0238(17) 0.0098(15) 0.0150(16) 0.0049(14)
    C9 0.0315(19) 0.0203(16) 0.0285(18) 0.0071(14) 0.0084(15) 0.0096(14)
    C10 0.0320(19) 0.0227(17) 0.0256(18) 0.0058(14) 0.0084(15) 0.0045(14)
    C11 0.0299(19) 0.0324(19) 0.0326(19) 0.0089(15) 0.0110(16) 0.0100(15)
    C12 0.043(2) 0.036(2) 0.0251(18) 0.0072(17) 0.0068(16) 0.0028(15)
    C13 0.029(2) 0.036(2) 0.047(2) 0.0041(16) 0.0076(17) 0.0102(17)
    C14 0.044(2) 0.035(2) 0.032(2) 0.0020(17) 0.0012(17) 0.0036(16)
    C15 0.0232(18) 0.0212(17) 0.0312(19) 0.0026(14) 0.0074(15) 0.0027(14)
    C16 0.0292(18) 0.0356(19) 0.0184(16) 0.0067(15) 0.0081(14) 0.0021(14)
    C17 0.0261(18) 0.0376(19) 0.0230(17) 0.0103(15) 0.0047(14) -0.0035(15)
    C18 0.043(2) 0.0314(19) 0.0253(18) 0.0130(16) 0.0100(16) 0.0077(15)
    C19 0.046(2) 0.035(2) 0.036(2) 0.0086(17) 0.0176(17) 0.0064(16)
    C20 0.0260(18) 0.0265(18) 0.0263(18) 0.0137(14) 0.0094(15) 0.0052(14)
    C21 0.0234(17) 0.0249(17) 0.0292(18) 0.0042(14) 0.0072(14) 0.0000(14)
    C22 0.0256(18) 0.0321(18) 0.0276(18) 0.0088(15) 0.0114(14) 0.0076(15)
    C23 0.0248(17) 0.0263(17) 0.0204(17) 0.0071(14) 0.0052(14) 0.0003(13)
    C24 0.0282(18) 0.0263(17) 0.0242(17) 0.0053(14) 0.0061(14) 0.0007(14)
    C25 0.0292(18) 0.0249(17) 0.0242(17) 0.0075(14) 0.0095(14) 0.0046(14)
    C26 0.0329(19) 0.0179(16) 0.0247(17) 0.0092(14) 0.0085(15) 0.0048(13)
    C27 0.0248(17) 0.0273(17) 0.0256(18) 0.0035(14) 0.0053(14) 0.0033(14)
    C28 0.0268(18) 0.0322(18) 0.0250(18) 0.0079(15) 0.0095(14) 0.0104(14)
    C29 0.0332(19) 0.0233(17) 0.0178(16) 0.0077(14) 0.0045(14) 0.0032(13)
    C30 0.0271(18) 0.0328(19) 0.0285(18) 0.0077(15) 0.0050(15) 0.0056(15)
    C31 0.0293(19) 0.0346(19) 0.0268(18) 0.0101(15) 0.0096(15) 0.0070(15)
    N1 0.0309(16) 0.0331(15) 0.0189(14) 0.0075(12) 0.0072(12) 0.0028(12)
    N2 0.0308(15) 0.0296(15) 0.0245(15) 0.0111(12) 0.0093(12) 0.0049(12)
    N3 0.0306(16) 0.0308(15) 0.0218(14) 0.0083(12) 0.0070(12) 0.0037(12)
    N4 0.0376(18) 0.0333(16) 0.0253(16) 0.0071(14) 0.0045(14) 0.0064(13)
    O1 0.0383(13) 0.0302(12) 0.0231(12) 0.0128(10) 0.0121(10) 0.0043(10)
    O2 0.0657(17) 0.0346(14) 0.0456(15) 0.0187(12) 0.0329(13) 0.0194(12)
    O3 0.0528(16) 0.0625(17) 0.0281(13) 0.0052(13) 0.0163(12) 0.0045(12)
    O4 0.0316(14) 0.0597(16) 0.0327(14) 0.0039(12) -0.0035(11) 0.0011(12)
_geom_special_details
;
 All esds (except the esd in the dihedral angle between two l.s. planes)
 are estimated using the full covariance matrix.  The cell esds are taken
 into account individually in the estimation of esds in distances, angles
 and torsion angles; correlations between esds in cell parameters are only
 used when they are defined by crystal symmetry.  An approximate (isotropic)
 treatment of cell esds is used for estimating esds involving l.s. planes.
;
loop_
    _geom_bond_atom_site_label_1
    _geom_bond_atom_site_label_2
    _geom_bond_site_symmetry_2
    _geom_bond_distance
    _geom_bond_publ_flag
    C1 C3 . 1.352(4) ?
    C1 C2 . 1.411(4) ?
    C1 H1 . 0.9500 ?
    C2 C4 . 1.350(4) ?
    C2 H2 . 0.9500 ?
    C3 C5 . 1.431(4) ?
    C3 H3 . 0.9500 ?
    C4 C6 . 1.421(4) ?
    C4 H4 . 0.9500 ?
    C5 C7 . 1.400(4) ?
    C5 C6 . 1.431(4) ?
    C6 C8 . 1.397(4) ?
    C7 C9 . 1.399(4) ?
    C7 C15 . 1.500(4) ?
    C8 C10 . 1.394(4) ?
    C8 H8 . 0.9500 ?
    C9 C11 . 1.429(4) ?
    C9 C10 . 1.433(4) ?
    C10 C12 . 1.422(4) ?
    C11 C13 . 1.354(4) ?
    C11 H11 . 0.9500 ?
    C12 C14 . 1.349(4) ?
    C12 H12 . 0.9500 ?
    C13 C14 . 1.418(4) ?
    C13 H13 . 0.9500 ?
    C14 H14 . 0.9500 ?
    C15 O2 . 1.207(3) ?
    C15 O1 . 1.341(3) ?
    C16 O1 . 1.457(3) ?
    C16 C17 . 1.519(4) ?
    C16 H16A . 0.9900 ?
    C16 H16B . 0.9900 ?
    C17 N1 . 1.457(3) ?
    C17 H17A . 0.9900 ?
    C17 H17B . 0.9900 ?
    C18 N1 . 1.460(3) ?
    C18 C19 . 1.519(4) ?
    C18 H18A . 0.9900 ?
    C18 H18B . 0.9900 ?
    C19 H19A . 0.9800 ?
    C19 H19B . 0.9800 ?
    C19 H19C . 0.9800 ?
    C20 N1 . 1.373(3) ?
    C20 C25 . 1.413(4) ?
    C20 C21 . 1.416(4) ?
    C21 C22 . 1.373(4) ?
    C21 H21 . 0.9500 ?
    C22 C23 . 1.392(4) ?
    C22 H22 . 0.9500 ?
    C23 C24 . 1.392(4) ?
    C23 N2 . 1.418(3) ?
    C24 C25 . 1.376(4) ?
    C24 H24 . 0.9500 ?
    C25 H25 . 0.9500 ?
    C26 C27 . 1.391(4) ?
    C26 C31 . 1.391(4) ?
    C26 N3 . 1.423(3) ?
    C27 C28 . 1.381(4) ?
    C27 H27 . 0.9500 ?
    C28 C29 . 1.384(4) ?
    C28 H28 . 0.9500 ?
    C29 C30 . 1.378(4) ?
    C29 N4 . 1.463(3) ?
    C30 C31 . 1.379(4) ?
    C30 H30 . 0.9500 ?
    C31 H31 . 0.9500 ?
    N2 N3 . 1.275(3) ?
    N4 O4 . 1.229(3) ?
    N4 O3 . 1.230(3) ?
loop_
    _geom_angle_atom_site_label_1
    _geom_angle_atom_site_label_2
    _geom_angle_atom_site_label_3
    _geom_angle_site_symmetry_1
    _geom_angle_site_symmetry_3
    _geom_angle
    _geom_angle_publ_flag
    C3 C1 C2 . . 120.9(3) ?
    C3 C1 H1 . . 119.5 ?
    C2 C1 H1 . . 119.5 ?
    C4 C2 C1 . . 120.2(3) ?
    C4 C2 H2 . . 119.9 ?
    C1 C2 H2 . . 119.9 ?
    C1 C3 C5 . . 120.9(3) ?
    C1 C3 H3 . . 119.6 ?
    C5 C3 H3 . . 119.6 ?
    C2 C4 C6 . . 121.2(3) ?
    C2 C4 H4 . . 119.4 ?
    C6 C4 H4 . . 119.4 ?
    C7 C5 C6 . . 119.2(3) ?
    C7 C5 C3 . . 122.8(3) ?
    C6 C5 C3 . . 118.0(3) ?
    C8 C6 C4 . . 122.4(3) ?
    C8 C6 C5 . . 118.9(3) ?
    C4 C6 C5 . . 118.8(3) ?
    C9 C7 C5 . . 121.6(3) ?
    C9 C7 C15 . . 120.1(3) ?
    C5 C7 C15 . . 118.2(3) ?
    C10 C8 C6 . . 122.2(3) ?
    C10 C8 H8 . . 118.9 ?
    C6 C8 H8 . . 118.9 ?
    C7 C9 C11 . . 123.4(3) ?
    C7 C9 C10 . . 119.1(3) ?
    C11 C9 C10 . . 117.5(3) ?
    C8 C10 C12 . . 121.6(3) ?
    C8 C10 C9 . . 118.9(3) ?
    C12 C10 C9 . . 119.5(3) ?
    C13 C11 C9 . . 121.1(3) ?
    C13 C11 H11 . . 119.5 ?
    C9 C11 H11 . . 119.5 ?
    C14 C12 C10 . . 121.0(3) ?
    C14 C12 H12 . . 119.5 ?
    C10 C12 H12 . . 119.5 ?
    C11 C13 C14 . . 121.0(3) ?
    C11 C13 H13 . . 119.5 ?
    C14 C13 H13 . . 119.5 ?
    C12 C14 C13 . . 120.0(3) ?
    C12 C14 H14 . . 120.0 ?
    C13 C14 H14 . . 120.0 ?
    O2 C15 O1 . . 123.0(3) ?
    O2 C15 C7 . . 124.5(3) ?
    O1 C15 C7 . . 112.4(3) ?
    O1 C16 C17 . . 107.3(2) ?
    O1 C16 H16A . . 110.3 ?
    C17 C16 H16A . . 110.3 ?
    O1 C16 H16B . . 110.3 ?
    C17 C16 H16B . . 110.3 ?
    H16A C16 H16B . . 108.5 ?
    N1 C17 C16 . . 115.0(2) ?
    N1 C17 H17A . . 108.5 ?
    C16 C17 H17A . . 108.5 ?
    N1 C17 H17B . . 108.5 ?
    C16 C17 H17B . . 108.5 ?
    H17A C17 H17B . . 107.5 ?
    N1 C18 C19 . . 114.1(3) ?
    N1 C18 H18A . . 108.7 ?
    C19 C18 H18A . . 108.7 ?
    N1 C18 H18B . . 108.7 ?
    C19 C18 H18B . . 108.7 ?
    H18A C18 H18B . . 107.6 ?
    C18 C19 H19A . . 109.5 ?
    C18 C19 H19B . . 109.5 ?
    H19A C19 H19B . . 109.5 ?
    C18 C19 H19C . . 109.5 ?
    H19A C19 H19C . . 109.5 ?
    H19B C19 H19C . . 109.5 ?
    N1 C20 C25 . . 122.4(3) ?
    N1 C20 C21 . . 121.0(3) ?
    C25 C20 C21 . . 116.6(3) ?
    C22 C21 C20 . . 121.7(3) ?
    C22 C21 H21 . . 119.2 ?
    C20 C21 H21 . . 119.2 ?
    C21 C22 C23 . . 120.8(3) ?
    C21 C22 H22 . . 119.6 ?
    C23 C22 H22 . . 119.6 ?
    C22 C23 C24 . . 118.4(3) ?
    C22 C23 N2 . . 124.4(3) ?
    C24 C23 N2 . . 117.1(3) ?
    C25 C24 C23 . . 121.6(3) ?
    C25 C24 H24 . . 119.2 ?
    C23 C24 H24 . . 119.2 ?
    C24 C25 C20 . . 120.8(3) ?
    C24 C25 H25 . . 119.6 ?
    C20 C25 H25 . . 119.6 ?
    C27 C26 C31 . . 120.1(3) ?
    C27 C26 N3 . . 116.6(3) ?
    C31 C26 N3 . . 123.3(3) ?
    C28 C27 C26 . . 120.0(3) ?
    C28 C27 H27 . . 120.0 ?
    C26 C27 H27 . . 120.0 ?
    C27 C28 C29 . . 118.5(3) ?
    C27 C28 H28 . . 120.8 ?
    C29 C28 H28 . . 120.8 ?
    C30 C29 C28 . . 122.6(3) ?
    C30 C29 N4 . . 118.6(3) ?
    C28 C29 N4 . . 118.8(3) ?
    C29 C30 C31 . . 118.5(3) ?
    C29 C30 H30 . . 120.8 ?
    C31 C30 H30 . . 120.8 ?
    C30 C31 C26 . . 120.3(3) ?
    C30 C31 H31 . . 119.9 ?
    C26 C31 H31 . . 119.9 ?
    C20 N1 C17 . . 120.5(2) ?
    C20 N1 C18 . . 121.5(2) ?
    C17 N1 C18 . . 118.0(2) ?
    N3 N2 C23 . . 113.5(2) ?
    N2 N3 C26 . . 112.1(2) ?
    O4 N4 O3 . . 122.8(3) ?
    O4 N4 C29 . . 118.6(3) ?
    O3 N4 C29 . . 118.6(3) ?
    C15 O1 C16 . . 115.4(2) ?
loop_
    _geom_hbond_atom_site_label_D
    _geom_hbond_atom_site_label_H
    _geom_hbond_atom_site_label_A
    _geom_hbond_site_symmetry_A
    _geom_hbond_distance_DH
    _geom_hbond_distance_HA
    _geom_hbond_distance_DA
    _geom_hbond_angle_DHA
    C1 H1 O3 2_656 0.95 2.56 3.230(4) 127.8
    C3 H3 O4 2_656 0.95 2.65 3.570(4) 162.9
    C16 H16B O4 2_656 0.99 2.61 3.462(4) 144.1
    C21 H21 O2 2_767 0.95 2.31 3.176(4) 151.8
data_global
_journal_date_recd_electronic     2008-02-05
_journal_date_accepted     2008-02-08
_journal_name_full     'Acta Crystallographica, Section E'
_journal_year     2008
_journal_volume     64
_journal_issue      3
_journal_page_first     o595
_journal_page_last     o595
_journal_paper_category     QO
_journal_coeditor_code     FL2188
_publ_contact_author_name     'Mark A. Rodriguez'
_publ_contact_author_address
;
PO Box 5800
MS 1411
Sandia National Laboratories
Albuquerque, New Mexico  87185-1411,  USA
;
_publ_contact_author_email     marodri@sandia.gov
_publ_contact_author_fax     '1-505-844-9781'
_publ_contact_author_phone     '1-505-844-3583'
_publ_section_title
;
(<i>E</i>)-2-{Ethyl[4-(4-nitrophenyldiazenyl)phenyl]amino}ethyl
anthracene-9-carboxylate
;
loop_
    _publ_author_name
    _publ_author_address
    'Rodriguez, Mark A.'
;
PO Box 5800
MS 1411
Sandia National Laboratories
Albuquerque, NM 87185
USA
;
    'Zifer, Thomas'
;
PO Box 969
MS 9403
Sandia National Laboratories
Livermore, CA 94551
USA
;
    'Vance, Andrew L.'
;
PO Box 969
MS 9403
Sandia National Laboratories
Livermore, CA 94551
USA
;
    'Wong, Bryan M.'
;
PO Box 969
MS 9403
Sandia National Laboratories
Livermore, CA 94551
USA
;
    'Leonard, Francois'
;
PO Box 969
MS 9161
Sandia National Laboratories
Livermore, CA 94551
USA
;
