# Supplementary material for: (E)-2-{Eth­yl[4-(4-nitro­phenyl­diazen­yl)phen­yl]amino}ethyl anthracene-9-carboxyl­ate
Source: Acta Crystallogr Sect E Struct Rep Online. 2008 Feb 15;64(Pt 3):o595. doi: 10.1107/S1600536808004108 (PMC2960836; doi:10.1107/S1600536808004108)
Supplement: Supplementary file 2 [file e-64-0o595-Isup2.hkl]

# 
# h,k,l, Fc-squared, Fo-squared, sigma(Fo-squared) and status flag 
# 
data_I
_shelx_title ' 8nv022s in P-1' 
_shelx_refln_list_code          4 
_shelx_F_calc_maximum      230.15 
_exptl_crystal_F_000       544.00 
_reflns_d_resolution_high  0.8107 
 
loop_ 
 _symmetry_equiv_pos_as_xyz 
 'x, y, z' 
 '-x, -y, -z' 
 
_cell_length_a     9.3161 
_cell_length_b    10.6586 
_cell_length_c    13.5328 
_cell_angle_alpha 101.134 
_cell_angle_beta  104.667 
_cell_angle_gamma  99.779 
 
_shelx_F_squared_multiplier     1.000 
 
loop_ 
 _refln_index_h 
 _refln_index_k 
 _refln_index_l 
 _refln_F_squared_calc 
 _refln_F_squared_meas 
 _refln_F_squared_sigma 
 _refln_observed_status 
   1   0   0      313.12      301.44      6.19 o 
   2   0   0        0.05        1.67      2.97 o 
   3   0   0        4.42        8.11      4.68 o 
   4   0   0      152.20      146.85     11.03 o 
   5   0   0      220.48      209.18     15.78 o 
   6   0   0       52.76       63.18     11.26 o 
   7   0   0       10.89       15.69     10.86 o 
   8   0   0       36.48       50.16     13.47 o 
   9   0   0        0.08       -7.87     12.72 o 
  10   0   0       27.29       20.51     11.71 o 
 -10   1   0        0.02        3.82     13.05 o 
  -9   1   0        0.10        5.92      9.54 o 
  -8   1   0       37.82       45.38     13.93 o 
  -7   1   0       52.95       20.22     11.01 o 
  -6   1   0       16.62       11.59      5.83 o 
  -5   1   0       27.39       35.76      9.56 o 
  -4   1   0      498.68      540.13     16.51 o 
  -3   1   0      371.10      362.88     12.09 o 
  -2   1   0    19037.41    19278.72    101.93 o 
  -1   1   0       15.02       -1.05      2.85 o 
   0   1   0       83.27       78.49      4.18 o 
   1   1   0      729.77      724.79     11.84 o 
   2   1   0     1154.26     1084.48     18.80 o 
   3   1   0        5.76        3.88      4.93 o 
   4   1   0      324.19      356.21     17.47 o 
   5   1   0      756.43      809.81     24.18 o 
   6   1   0      119.70      125.72     13.16 o 
   7   1   0        5.27       32.23     17.12 o 
   8   1   0       31.22       32.43     12.90 o 
   9   1   0        0.44       13.45     12.05 o 
  10   1   0        9.41        4.16     17.34 o 
 -11   2   0        4.05       16.00     12.66 o 
 -10   2   0        2.59       -4.93      9.53 o 
  -9   2   0        0.67        5.10      9.07 o 
  -8   2   0        1.47       21.36     11.16 o 
  -7   2   0      290.97      258.33     27.11 o 
  -6   2   0      148.14      126.68     11.99 o 
  -5   2   0       39.00       47.85      8.09 o 
  -4   2   0      256.38      283.22     12.68 o 
  -3   2   0     1599.66     1595.83     24.87 o 
  -2   2   0    12455.74    12704.98    113.78 o 
  -1   2   0       67.41       71.74      5.75 o 
   0   2   0     1966.31     1948.75     20.65 o 
   1   2   0        1.24        0.70      2.84 o 
   2   2   0        3.24        6.43      4.16 o 
   3   2   0      763.94      770.17     19.84 o 
   4   2   0       51.42       54.09      8.07 o 
   5   2   0     1524.37     1728.82     37.06 o 
   6   2   0       83.24       77.74     11.06 o 
   7   2   0        4.66       -5.03     11.79 o 
   8   2   0       56.28       82.18     21.06 o 
   9   2   0       10.28       35.78     24.84 o 
  10   2   0       31.05       51.37     30.80 o 
 -11   3   0        0.03       -7.88     10.28 o 
 -10   3   0        6.73        4.04     10.18 o 
  -9   3   0       17.78       21.74     11.90 o 
  -8   3   0       10.85        4.18      9.99 o 
  -7   3   0        2.30       -3.32      8.15 o 
  -6   3   0       10.18        2.71      6.86 o 
  -5   3   0      825.31      826.25     22.42 o 
  -4   3   0      823.93      804.05     21.07 o 
  -3   3   0     1341.81     1392.44     25.96 o 
  -2   3   0     2477.93     2453.61     31.63 o 
  -1   3   0    11785.92    12052.49     65.42 o 
   0   3   0      682.66      659.00     15.12 o 
   1   3   0       29.92       30.16      7.62 o 
   2   3   0        6.24       11.06      4.33 o 
   3   3   0     2578.25     2805.95     39.96 o 
   4   3   0       18.00       24.30      5.87 o 
   5   3   0      205.85      208.27     15.78 o 
   6   3   0       18.37       17.18      7.66 o 
   7   3   0        9.62       -1.81     12.31 o 
   8   3   0      128.14      131.97     33.16 o 
 -11   4   0        0.04       -3.13     17.26 o 
 -10   4   0        8.87       26.57     12.79 o 
  -9   4   0      408.73      381.08     36.88 o 
  -8   4   0        9.86        0.55      8.93 o 
  -7   4   0       49.99       50.68     14.68 o 
  -6   4   0        0.40        7.59      7.94 o 
  -5   4   0     2158.77     2158.38     39.03 o 
  -4   4   0     1317.82     1232.25     28.08 o 
  -3   4   0     1725.87     1779.21     31.62 o 
  -2   4   0      312.00      315.38     19.26 o 
  -1   4   0     6280.27     6291.40     53.66 o 
   0   4   0      582.77      595.66     16.66 o 
   1   4   0      360.74      375.71     13.63 o 
   2   4   0      225.58      238.13     12.59 o 
   3   4   0      582.98      621.23     19.99 o 
   4   4   0      100.48      121.74     12.24 o 
   5   4   0        1.25       13.26      8.31 o 
   6   4   0       33.90       53.05     21.78 o 
   7   4   0       27.54       28.89     15.48 o 
   8   4   0      247.61      318.04     54.38 o 
   9   4   0        4.79      -21.75     14.50 o 
 -10   5   0       20.29       16.23     18.68 o 
  -9   5   0        0.64        8.56     16.93 o 
  -8   5   0        4.38       -0.96     20.41 o 
  -7   5   0      142.19      150.95     22.66 o 
  -6   5   0      801.66      787.58     37.38 o 
  -5   5   0       42.99       34.18      8.05 o 
  -4   5   0     1911.08     1783.04     35.95 o 
  -3   5   0      281.13      271.54     17.42 o 
  -2   5   0      311.82      330.25     15.75 o 
  -1   5   0     2032.32     2038.37     34.54 o 
   0   5   0      677.19      684.83     20.12 o 
   1   5   0      224.57      264.51     13.64 o 
   2   5   0     1011.75     1006.81     24.89 o 
   3   5   0      130.79      146.55     12.25 o 
   4   5   0        0.07        5.30     15.05 o 
   5   5   0      146.71      155.16     26.21 o 
   6   5   0       45.34       56.34     13.54 o 
   7   5   0       62.50       67.62     23.58 o 
   8   5   0       60.93       78.95     26.64 o 
 -10   6   0       96.01       77.32     34.72 o 
  -9   6   0        7.20       15.94     12.06 o 
  -8   6   0      172.83      208.20     27.48 o 
  -7   6   0      374.16      392.04     33.19 o 
  -6   6   0       45.14       43.05     13.39 o 
  -5   6   0      373.05      387.33     20.32 o 
  -4   6   0      368.05      351.89     19.87 o 
  -3   6   0       43.86       47.82      9.60 o 
  -2   6   0       43.11       44.57      8.85 o 
  -1   6   0        7.50        1.41      5.76 o 
   0   6   0     1659.29     1655.99     33.68 o 
   1   6   0      449.54      454.06     19.12 o 
   2   6   0        0.38       -2.46      7.07 o 
   3   6   0        0.42      -11.95     14.28 o 
   4   6   0        5.79       11.06      9.75 o 
   5   6   0      517.13      505.34     99.47 o 
   6   6   0      429.74      380.56     34.07 o 
   7   6   0       48.58       22.98     16.19 o 
   8   6   0       69.03       77.75     28.07 o 
 -10   7   0       74.96       57.39     27.79 o 
  -9   7   0        2.89       42.57     20.30 o 
  -8   7   0       20.92       26.75     11.89 o 
  -7   7   0      379.43      379.85     33.46 o 
  -6   7   0      459.95      458.37     32.90 o 
  -5   7   0        0.04        5.90      6.74 o 
  -4   7   0       99.36       97.23     13.59 o 
  -3   7   0       90.84       91.41     12.62 o 
  -2   7   0      519.90      539.31     22.32 o 
  -1   7   0       34.90       53.39     10.08 o 
   0   7   0       10.81        7.97      7.98 o 
   1   7   0      203.22      272.43     25.01 o 
   2   7   0       30.38       32.62     11.55 o 
   3   7   0        9.93       13.98     16.52 o 
   4   7   0       18.63       24.38     15.37 o 
   5   7   0       82.29       63.48     15.29 o 
   6   7   0       19.50       19.76     10.90 o 
   7   7   0       18.87       52.58     22.49 o 
 -10   8   0       37.38       61.61     27.36 o 
  -9   8   0      399.89      430.53     65.22 o 
  -8   8   0        9.11       16.91     20.35 o 
  -7   8   0      289.85      387.58     56.13 o 
  -6   8   0      227.98      253.59     27.49 o 
  -5   8   0       19.73       33.54      9.28 o 
  -4   8   0       53.05       56.33     11.21 o 
  -3   8   0       13.16        8.85      7.35 o 
  -2   8   0      220.60      262.11     24.05 o 
  -1   8   0      124.29      122.44     18.44 o 
   0   8   0       16.56       17.86      9.07 o 
   1   8   0      259.97      260.68     36.06 o 
   2   8   0       17.33       27.01     13.08 o 
   3   8   0      107.33      106.70     18.84 o 
   4   8   0      328.33      402.67     43.28 o 
   5   8   0      190.70      189.68     40.38 o 
   6   8   0       27.42       50.90     24.54 o 
  -9   9   0      350.73      407.17     65.22 o 
  -8   9   0        0.12      -19.53     13.02 o 
  -7   9   0       15.16       -7.17     16.09 o 
  -6   9   0       77.52       82.45     27.08 o 
  -5   9   0       47.64       48.70     11.13 o 
  -4   9   0      451.85      476.66     25.70 o 
  -3   9   0        0.92       -2.57      6.63 o 
  -2   9   0       18.55       25.21     10.13 o 
  -1   9   0        0.16        9.68      9.90 o 
   0   9   0        1.43        1.00      7.59 o 
   1   9   0      329.49      338.51     32.83 o 
   2   9   0        0.13        8.60      8.18 o 
   3   9   0       22.37       25.02     11.74 o 
   4   9   0      120.65      133.66     22.36 o 
   5   9   0       54.35       61.25     15.90 o 
  -8  10   0        0.41       -1.04     18.06 o 
  -7  10   0        3.29       13.46     17.67 o 
  -6  10   0        8.69       52.41     22.38 o 
  -5  10   0        3.86        1.59     20.85 o 
  -4  10   0      201.59      206.10     36.27 o 
  -3  10   0       59.98       57.53     14.01 o 
  -2  10   0       22.04       15.16     12.26 o 
  -1  10   0        8.84       17.66     10.88 o 
   0  10   0        0.58        7.34      9.25 o 
   1  10   0        4.07       10.86     27.88 o 
   2  10   0       37.96       36.14     12.02 o 
   3  10   0       74.51       76.27     26.10 o 
   4  10   0      267.94      303.34     36.79 o 
  -7  11   0       13.29       -2.74     13.73 o 
  -5  11   0        5.63      -17.81     11.87 o 
  -4  11   0      102.09       75.34     25.66 o 
  -2  11   0        5.76      -14.99     14.83 o 
  -1  11   0        0.93       17.78     21.50 o 
   0  11   0       64.58       73.22     15.33 o 
   1  11   0      115.66       94.09     34.09 o 
   2  11   0       56.11      112.31     51.62 o 
   3  11   0       14.57       15.76     27.55 o 
  -4  12   0       42.78       10.12     15.32 o 
  -3  12   0        0.68       24.73     17.12 o 
  -2  12   0        3.88        9.96     19.81 o 
  -1  12   0       21.93       16.80     18.27 o 
   0  12   0       30.84       38.79     20.95 o 
   1  12   0       11.45        0.11     16.30 o 
   2 -13   1        4.76        4.60     15.81 o 
   3 -13   1        2.10       17.84     18.27 o 
  -2 -12   1       24.33       49.19     22.60 o 
  -1 -12   1        1.73      -19.45     12.97 o 
   0 -12   1       84.90      102.64     34.25 o 
   1 -12   1        1.08        4.76     16.30 o 
   2 -12   1       18.72       57.89     22.92 o 
   3 -12   1       28.53       59.25     24.18 o 
   4 -12   1        8.02       -4.49     16.25 o 
   5 -12   1       39.99       47.93     19.04 o 
  -3 -11   1        4.74       25.54     12.20 o 
  -2 -11   1       10.87        6.35      9.70 o 
  -1 -11   1        1.89        7.55     17.18 o 
   0 -11   1      182.48      212.67     43.77 o 
   2 -11   1        3.25       -4.65     12.47 o 
   3 -11   1       59.14      101.98     29.16 o 
   4 -11   1        1.22        5.20     15.26 o 
   5 -11   1       31.12       34.50     13.31 o 
   6 -11   1        2.70       -5.53     16.58 o 
   7 -11   1        2.03       27.79     19.42 o 
  -5 -10   1      168.26      182.22     59.55 o 
  -4 -10   1       67.35       88.79     17.50 o 
  -3 -10   1       33.61       46.63     14.91 o 
  -2 -10   1       26.20       35.70     21.64 o 
  -1 -10   1        1.34        8.66      8.24 o 
   0 -10   1       26.18       25.31     10.54 o 
   1 -10   1       32.81       57.93     12.84 o 
   2 -10   1       21.39       12.36     18.00 o 
   3 -10   1       37.69       32.28     18.77 o 
   4 -10   1       35.78       28.58     13.30 o 
   5 -10   1       15.31        4.69     10.02 o 
   6 -10   1        0.68        2.90     13.95 o 
   7 -10   1        0.51        3.23     16.41 o 
   8 -10   1      291.47      347.53     58.71 o 
  -6  -9   1       19.80       22.72     12.25 o 
  -5  -9   1      569.46      564.20     44.75 o 
  -4  -9   1      124.17      110.99     30.20 o 
  -3  -9   1       13.64       20.75     10.26 o 
  -2  -9   1       36.13       22.14     10.31 o 
  -1  -9   1        6.00       20.67     10.70 o 
   0  -9   1        3.20        2.98      7.05 o 
   1  -9   1       30.79        5.35     18.60 o 
   2  -9   1      181.80      191.64     19.19 o 
   3  -9   1       48.09       32.20     11.21 o 
   4  -9   1        1.83       -5.35      9.69 o 
   5  -9   1        0.23        9.45     10.20 o 
   6  -9   1      224.12      196.42     43.61 o 
   7  -9   1      128.25      147.94     38.03 o 
   8  -9   1      296.69      306.94     55.86 o 
   9  -9   1        5.50       13.57     21.17 o 
  -7  -8   1       71.53       45.19     21.28 o 
  -6  -8   1       40.71       48.53     14.24 o 
  -5  -8   1       32.75       32.09     12.53 o 
  -4  -8   1        2.11        4.86      8.01 o 
  -3  -8   1       34.92       37.81     12.98 o 
  -2  -8   1       87.60      105.95     21.28 o 
  -1  -8   1       51.78       67.30     19.04 o 
   0  -8   1      105.08      105.91     16.78 o 
   1  -8   1      679.23      647.67     25.51 o 
   2  -8   1       19.18       21.95      7.95 o 
   3  -8   1       12.85       24.03      8.00 o 
   4  -8   1       84.89       72.09     12.01 o 
   5  -8   1      125.75      152.76     32.09 o 
   6  -8   1       61.28       34.21     13.78 o 
   7  -8   1      116.93      181.65     40.76 o 
   8  -8   1       31.39       14.66     20.63 o 
   9  -8   1       23.00       20.13     19.04 o 
  -7  -7   1       79.48       84.20     28.40 o 
  -6  -7   1      113.31      129.83     20.85 o 
  -5  -7   1       18.51       21.97     19.07 o 
  -4  -7   1      280.45      261.70     27.63 o 
  -3  -7   1        9.92        2.24      8.05 o 
  -2  -7   1      246.47      238.36     24.95 o 
  -1  -7   1      190.70      190.90     15.40 o 
   0  -7   1        0.00        3.66      5.49 o 
   1  -7   1      100.37      109.02     12.77 o 
   2  -7   1      138.43      144.17     14.72 o 
   3  -7   1      106.70      104.28     12.85 o 
   4  -7   1       96.56      100.77     13.18 o 
   5  -7   1       74.11       76.94     11.77 o 
   6  -7   1     1200.19     1155.02     35.25 o 
   7  -7   1      112.11      103.02     29.54 o 
   8  -7   1        3.25      -17.12     13.95 o 
   9  -7   1       40.36       53.62     27.30 o 
  10  -7   1       81.24       88.47     33.76 o 
  -8  -6   1        3.23       16.09     19.26 o 
  -7  -6   1        0.59       -1.86     11.49 o 
  -6  -6   1      380.32      431.51     34.64 o 
  -5  -6   1       45.38       34.60     30.53 o 
  -4  -6   1       10.19        7.10      8.78 o 
  -3  -6   1        2.53       -2.81      7.09 o 
  -2  -6   1       52.47       72.09      9.75 o 
  -1  -6   1       30.87       32.04      7.00 o 
   0  -6   1       24.07       23.83      6.65 o 
   1  -6   1      113.40      106.14     11.63 o 
   2  -6   1     3959.32     3954.41     52.90 o 
   3  -6   1      242.34      247.33     30.09 o 
   4  -6   1      541.56      523.79     21.69 o 
   5  -6   1      810.76      845.63     28.11 o 
   6  -6   1      360.13      369.74     22.00 o 
   7  -6   1       26.26       48.00     19.61 o 
   8  -6   1        9.30       -0.15      8.63 o 
   9  -6   1       18.97       33.16     20.19 o 
  10  -6   1       33.10       27.52     20.79 o 
  -9  -5   1        0.13       29.22     17.12 o 
  -8  -5   1       60.96       75.34     27.74 o 
  -7  -5   1       28.54      -13.46     13.19 o 
  -6  -5   1      236.47      225.47     25.08 o 
  -5  -5   1        2.46        0.36      9.55 o 
  -4  -5   1       90.57      102.00     11.64 o 
  -3  -5   1      464.94      445.79     19.56 o 
  -2  -5   1       70.15       93.04     17.07 o 
  -1  -5   1      101.21      105.87     10.27 o 
   0  -5   1     1281.44     1231.47     36.26 o 
   1  -5   1      119.89      135.36     11.25 o 
   2  -5   1       11.95       19.60      6.57 o 
   3  -5   1     3114.59     3120.32     44.69 o 
   4  -5   1     1760.06     1606.09     36.75 o 
   5  -5   1      292.00      308.78     18.68 o 
   6  -5   1       18.47       16.41     10.39 o 
   7  -5   1        0.98       -6.59      8.59 o 
   8  -5   1       80.41       76.38     18.41 o 
   9  -5   1        1.12       11.30      9.93 o 
  10  -5   1        2.63        8.04     17.95 o 
  -8  -4   1       32.19       18.22     18.66 o 
  -7  -4   1        2.98      -14.28      9.52 o 
  -6  -4   1      124.48      130.13     24.55 o 
  -5  -4   1       14.60       14.46      6.17 o 
  -4  -4   1      201.04      217.05     15.22 o 
  -3  -4   1        1.08        3.90      3.97 o 
  -2  -4   1       71.37       70.60      9.71 o 
  -1  -4   1       24.95       25.87      5.68 o 
   0  -4   1     2055.39     2116.41     30.97 o 
   1  -4   1     2144.11     2111.96     31.00 o 
   2  -4   1      240.89      267.74     13.44 o 
   3  -4   1      168.60      148.37     11.51 o 
   4  -4   1      324.04      316.00     15.39 o 
   5  -4   1      933.78      910.96     26.35 o 
   6  -4   1        7.84       14.87      6.37 o 
   7  -4   1        2.53       19.01     11.34 o 
   8  -4   1       10.33        9.87      9.77 o 
   9  -4   1        5.30      -12.95      8.63 o 
  10  -4   1       18.65       -3.49     22.57 o 
 -10  -3   1       45.12       83.66     35.45 o 
  -9  -3   1       69.38       91.04     36.49 o 
  -8  -3   1        3.26        7.61     14.01 o 
  -7  -3   1       41.99       44.45     15.70 o 
  -6  -3   1       27.72       30.10      7.34 o 
  -5  -3   1      365.71      425.66     19.87 o 
  -4  -3   1      128.96      147.58     12.57 o 
  -3  -3   1      414.49      399.73     15.69 o 
  -2  -3   1      188.09      175.01     10.75 o 
  -1  -3   1      309.42      291.51     11.31 o 
   0  -3   1       77.41      109.46     13.25 o 
   1  -3   1    52968.62    54330.09    231.31 o 
   2  -3   1      306.61      304.25     12.24 o 
   3  -3   1     2346.48     2330.60     33.98 o 
   4  -3   1       63.91       58.38      7.93 o 
   5  -3   1        4.98        6.11      5.85 o 
   6  -3   1       89.99       95.53     14.34 o 
   7  -3   1        3.73       19.66     10.84 o 
   8  -3   1      115.59      118.19     20.72 o 
   9  -3   1      119.44      116.59     22.30 o 
  10  -3   1        6.63       22.81     11.95 o 
 -10  -2   1        0.98      -20.46     18.55 o 
  -9  -2   1        7.27       13.10     11.19 o 
  -8  -2   1       58.80       59.37     16.98 o 
  -7  -2   1       15.40       14.50     13.90 o 
  -6  -2   1       77.32       78.07     10.25 o 
  -5  -2   1      289.28      286.07     15.92 o 
  -4  -2   1     1039.67     1073.82     25.57 o 
  -3  -2   1      501.54      453.44     15.36 o 
  -2  -2   1     2218.22     2147.80     35.92 o 
  -1  -2   1     9985.79     9918.14     53.01 o 
   0  -2   1      978.85      937.12     21.64 o 
   1  -2   1        0.12       -1.24      2.64 o 
   2  -2   1     2157.82     2060.90     26.15 o 
   3  -2   1      417.40      398.17     26.93 o 
   4  -2   1        1.29        3.20      4.70 o 
   5  -2   1      282.77      279.28     15.57 o 
   6  -2   1     1032.56     1023.45     40.17 o 
   7  -2   1       35.86       53.19     14.76 o 
   8  -2   1        9.12       20.52     13.81 o 
   9  -2   1       49.05       41.22     13.96 o 
  10  -2   1        5.00       18.54     10.84 o 
 -10  -1   1        4.89        0.51     11.49 o 
  -9  -1   1       35.11       57.42     18.22 o 
  -8  -1   1       64.15       71.10     17.15 o 
  -7  -1   1        1.42        2.61      8.26 o 
  -6  -1   1        0.03       -7.20      7.28 o 
  -5  -1   1       17.24       18.22      6.50 o 
  -4  -1   1     2248.00     2375.14     49.14 o 
  -3  -1   1     1245.06     1261.92     22.70 o 
  -2  -1   1      192.88      191.48      8.46 o 
  -1  -1   1    11756.08    11490.84     48.49 o 
   0  -1   1      404.35      409.20     10.10 o 
   1  -1   1      421.39      440.32      9.18 o 
   2  -1   1     2079.09     2086.39     31.63 o 
   3  -1   1      294.41      291.70     20.08 o 
   4  -1   1     2482.62     2670.96     38.45 o 
   5  -1   1        7.05       10.73      5.56 o 
   6  -1   1      555.41      580.17     22.04 o 
   7  -1   1        1.26       23.09     13.38 o 
   8  -1   1       26.83       32.72     11.80 o 
   9  -1   1        1.17        2.50      9.91 o 
  10  -1   1       17.45       17.50     12.17 o 
 -11   0   1       35.82       51.30     15.84 o 
 -10   0   1       19.12       -0.80     14.47 o 
  -9   0   1        2.36       -1.70      9.86 o 
  -8   0   1        7.61       -2.94      9.23 o 
  -7   0   1        9.87        0.27     11.16 o 
  -6   0   1      103.41       96.55     15.43 o 
  -5   0   1       40.45       37.74      6.74 o 
  -4   0   1     2552.25     2650.78     32.27 o 
  -3   0   1        4.29        5.50      3.58 o 
  -2   0   1     1123.49     1072.92     25.96 o 
  -1   0   1      504.89      483.08     14.72 o 
   0   0   1       43.00       41.54      2.26 o 
   1   0   1     1024.43      997.08     13.87 o 
   2   0   1     5532.91     5424.41     47.39 o 
   3   0   1      608.13      625.23     17.49 o 
   4   0   1     1823.02     1868.45     39.76 o 
   5   0   1      165.10      173.44     13.74 o 
   6   0   1        0.05        0.84      5.64 o 
   7   0   1      359.02      341.35     39.61 o 
   8   0   1       29.79        9.26      9.88 o 
   9   0   1      130.86      149.18     23.65 o 
  10   0   1       34.75       33.37     21.61 o 
 -11   1   1        0.11       20.12     12.60 o 
 -10   1   1       32.30       46.47     20.60 o 
  -9   1   1       10.01       17.00     16.58 o 
  -8   1   1      302.59      314.47     32.46 o 
  -7   1   1        0.38        4.73      9.97 o 
  -6   1   1        7.70        2.83      7.21 o 
  -5   1   1      274.11      313.05     12.74 o 
  -4   1   1        0.46        4.42      3.70 o 
  -3   1   1     1429.66     1405.80     18.22 o 
  -2   1   1     1484.30     1418.40     18.33 o 
  -1   1   1      385.69      401.26     15.81 o 
   0   1   1     3482.83     3415.14     56.08 o 
   1   1   1     1049.06      998.50     14.50 o 
   2   1   1      590.82      568.37     14.80 o 
   3   1   1     2585.26     2641.05     35.85 o 
   4   1   1      837.10      805.52     22.37 o 
   5   1   1      187.97      166.02     14.24 o 
   6   1   1       73.01       70.50     10.71 o 
   7   1   1       70.58      105.12     18.17 o 
   8   1   1       39.47       37.36     13.03 o 
   9   1   1      219.33      255.07     48.80 o 
  10   1   1       47.98       64.45     30.09 o 
 -11   2   1        0.07        6.34     11.16 o 
 -10   2   1       61.59       82.22     18.86 o 
  -9   2   1       44.26       52.64     15.56 o 
  -8   2   1        1.02        9.10     10.61 o 
  -7   2   1        2.11       -6.08      8.38 o 
  -6   2   1       89.89       88.97     19.37 o 
  -5   2   1     1441.03     1523.22     28.02 o 
  -4   2   1        1.81        4.66      6.41 o 
  -3   2   1     3277.54     3337.91     33.64 o 
  -2   2   1     1272.68     1179.69     19.39 o 
  -1   2   1        4.80        6.30      3.70 o 
   0   2   1        6.18        9.01      2.84 o 
   1   2   1     4329.92     4218.69     38.41 o 
   2   2   1     3505.26     3629.50     37.29 o 
   3   2   1      283.18      290.68     14.87 o 
   4   2   1      209.93      193.63     14.00 o 
   5   2   1       60.26       62.36      9.76 o 
   6   2   1      725.41      718.01     27.77 o 
   7   2   1      156.30      113.87     19.00 o 
   8   2   1      290.29      186.57     38.96 o 
   9   2   1       57.93       37.59     26.64 o 
  10   2   1       11.30       40.65     28.40 o 
 -11   3   1        0.08        7.96     12.07 o 
 -10   3   1        2.83        6.32     11.65 o 
  -9   3   1       78.60       94.71     18.99 o 
  -8   3   1      111.53      112.81     20.49 o 
  -7   3   1      288.65      234.90     26.39 o 
  -6   3   1        3.63       12.29      9.00 o 
  -5   3   1      198.50      226.75     12.61 o 
  -4   3   1      174.81      170.48     13.37 o 
  -3   3   1     2294.36     2308.33     32.49 o 
  -2   3   1      305.86      298.04     12.47 o 
  -1   3   1      514.65      510.30     14.68 o 
   0   3   1      859.68      814.77     16.09 o 
   1   3   1     1473.40     1478.99     24.99 o 
   2   3   1      215.78      240.13     10.66 o 
   3   3   1       13.52        8.66      3.69 o 
   4   3   1        0.06        5.40      4.77 o 
   5   3   1       59.33       63.44     10.14 o 
   6   3   1     1605.67     1652.08     53.33 o 
   7   3   1      458.90      462.98     57.83 o 
   8   3   1        1.62       12.04     16.91 o 
   9   3   1       10.32       47.33     23.03 o 
 -11   4   1        7.40       13.85     13.17 o 
 -10   4   1       10.89       32.50     14.17 o 
  -9   4   1       39.78       56.95     16.86 o 
  -8   4   1       20.77       34.10     14.27 o 
  -7   4   1       49.99       87.88     26.02 o 
  -6   4   1        7.83        4.32      7.63 o 
  -5   4   1     2629.47     2618.17     41.65 o 
  -4   4   1       24.49       29.80      6.68 o 
  -3   4   1      269.37      258.96     13.57 o 
  -2   4   1      381.33      379.93     15.34 o 
  -1   4   1     1281.07     1268.97     24.93 o 
   0   4   1      323.97      322.82     12.27 o 
   1   4   1        1.17        0.17      3.57 o 
   2   4   1      285.81      296.82     12.60 o 
   3   4   1      246.82      236.02     13.03 o 
   4   4   1      222.75      252.96     23.55 o 
   5   4   1       25.10       35.89     11.72 o 
   6   4   1      513.79      604.71     36.86 o 
   7   4   1        0.00      -19.48     13.95 o 
   8   4   1       30.50       42.51     23.42 o 
   9   4   1       99.68      148.76     37.59 o 
 -11   5   1       41.43       24.75     17.07 o 
 -10   5   1        4.47      -14.53     22.13 o 
  -9   5   1        0.69      -10.63     21.56 o 
  -8   5   1      135.00      142.53     22.97 o 
  -7   5   1       13.50       16.70     11.51 o 
  -6   5   1      247.07      300.22     31.79 o 
  -5   5   1      134.12      131.01     13.03 o 
  -4   5   1       24.73       22.51      7.08 o 
  -3   5   1       49.17       60.85      9.36 o 
  -2   5   1       88.92      109.49     11.27 o 
  -1   5   1      200.97      204.41     13.16 o 
   0   5   1      123.75      149.64     14.03 o 
   1   5   1        0.31        3.21      3.81 o 
   2   5   1       36.12       53.55      7.38 o 
   3   5   1        7.64       12.45     11.90 o 
   4   5   1       13.94       26.58     12.34 o 
   5   5   1      387.19      410.61     47.90 o 
   6   5   1      514.94      480.40     37.02 o 
   7   5   1        3.71      -16.25     11.60 o 
   8   5   1        6.61       22.43     20.02 o 
 -10   6   1        9.14       -5.45     10.25 o 
  -9   6   1        1.69        1.85     12.56 o 
  -8   6   1      107.96      102.86     24.87 o 
  -7   6   1        0.32       -6.34      9.28 o 
  -6   6   1       49.21       31.68     13.02 o 
  -5   6   1       13.87       30.45      7.94 o 
  -4   6   1        0.11        3.53      6.47 o 
  -3   6   1     1531.78     1472.46     33.89 o 
  -2   6   1      140.21      142.33     13.48 o 
  -1   6   1       92.75      109.18     16.03 o 
   0   6   1      692.21      712.31     21.88 o 
   1   6   1      186.63      193.69     20.63 o 
   2   6   1        4.90        7.86      7.72 o 
   3   6   1       25.32       32.86     15.35 o 
   4   6   1       21.27       15.23     10.46 o 
   5   6   1      341.76      380.37     50.06 o 
   6   6   1        0.47        4.41      9.40 o 
   7   6   1        6.93       28.29     20.08 o 
   8   6   1       11.80       10.40     17.29 o 
 -10   7   1       78.63       57.93     34.61 o 
  -9   7   1      179.86      167.56     33.87 o 
  -8   7   1       12.45       16.38     30.53 o 
  -7   7   1       88.43       87.47     26.70 o 
  -6   7   1       30.10       29.98     13.11 o 
  -5   7   1      275.56      296.47     20.59 o 
  -4   7   1        0.06        7.67      7.73 o 
  -3   7   1        8.19       13.74      8.04 o 
  -2   7   1       38.48       55.41     10.26 o 
  -1   7   1       10.26       12.82      7.00 o 
   0   7   1       94.66       94.10     16.06 o 
   1   7   1       15.14       24.14     10.58 o 
   2   7   1        3.26       10.49      8.62 o 
   3   7   1       82.21       90.65     22.08 o 
   4   7   1      235.51      206.66     25.83 o 
   5   7   1      748.76      738.87     43.75 o 
   6   7   1        3.09       -8.93      8.49 o 
   7   7   1        3.10        3.50     13.19 o 
 -10   8   1       13.09       30.47     18.27 o 
  -9   8   1        5.52       24.62     17.12 o 
  -8   8   1       93.28      129.29     22.05 o 
  -7   8   1       37.95       53.74     15.04 o 
  -6   8   1        2.31        2.30      9.80 o 
  -5   8   1      207.11      218.08     19.52 o 
  -4   8   1       20.82       25.60      8.97 o 
  -3   8   1      296.64      301.50     21.14 o 
  -2   8   1      118.73      126.06     25.00 o 
  -1   8   1        2.27       -1.94     15.32 o 
   0   8   1       73.48       62.70     15.10 o 
   1   8   1       98.23      113.37     18.49 o 
   2   8   1       21.53       36.97     12.42 o 
   3   8   1      229.44      282.50     30.52 o 
   4   8   1        0.07        1.42      9.04 o 
   5   8   1       41.25       37.77     12.74 o 
   6   8   1        0.00      -12.45      8.70 o 
  -9   9   1       88.78      105.98     30.20 o 
  -8   9   1       31.54       68.66     22.05 o 
  -7   9   1        0.05      -16.30     13.57 o 
  -6   9   1        2.21       -4.29      9.93 o 
  -5   9   1       88.97      107.73     14.32 o 
  -4   9   1      145.14      143.45     16.64 o 
  -3   9   1       26.29       21.17     14.61 o 
  -2   9   1       11.83       26.75     10.44 o 
  -1   9   1       43.49       53.50     13.42 o 
   0   9   1       36.99       49.24     14.21 o 
   1   9   1        3.43       10.46      8.30 o 
   2   9   1       20.59       18.25     10.18 o 
   3   9   1        4.89       29.18     18.25 o 
   4   9   1        0.91        5.05     13.10 o 
   5   9   1       14.17        0.62     10.99 o 
  -8  10   1       27.51       69.32     25.61 o 
  -7  10   1        1.06        9.90     14.83 o 
  -6  10   1       27.01       11.93     18.33 o 
  -5  10   1       10.56       34.52     17.29 o 
  -4  10   1      588.85      571.25     46.72 o 
  -3  10   1       32.01       34.85     11.28 o 
  -2  10   1        4.58       12.68      8.45 o 
  -1  10   1        2.79        9.72      9.80 o 
   0  10   1      118.21      139.87     26.97 o 
   1  10   1        0.31       -2.98     21.94 o 
   2  10   1       26.76       49.84     13.66 o 
   3  10   1        8.92       -6.42      8.69 o 
   4  10   1       63.66       39.28     20.13 o 
  -5  11   1       23.28       26.15     13.35 o 
  -4  11   1       94.33       89.67     24.18 o 
  -3  11   1        7.87       28.94     18.44 o 
  -2  11   1       93.81      156.13     22.55 o 
  -1  11   1      152.14      146.12     22.57 o 
   0  11   1       69.93       54.59     14.52 o 
   1  11   1        9.60        3.56      9.50 o 
   2  11   1        5.22       -6.84      9.02 o 
   3  11   1       19.07       25.46     11.64 o 
  -5  12   1       30.06       30.97     17.23 o 
  -4  12   1       88.05       38.08     19.59 o 
  -3  12   1        5.16       10.45     14.23 o 
  -2  12   1        9.76       15.37     20.52 o 
  -1  12   1        8.87       -8.37     14.88 o 
   0  12   1        4.53       15.91     10.21 o 
   1 -13   2        4.52       28.83     20.02 o 
   3 -13   2        8.36       15.70     18.06 o 
  -2 -12   2        9.63       11.11     17.89 o 
  -1 -12   2       58.96       71.95     28.29 o 
   0 -12   2        0.02       32.66     20.52 o 
   1 -12   2        2.64       -9.14     14.94 o 
   2 -12   2        0.14      -13.51     13.95 o 
   3 -12   2       13.79       19.31     17.73 o 
   4 -12   2       17.06       47.44     19.09 o 
   5 -12   2        3.28       12.64     14.99 o 
   6 -12   2       21.05       50.72     26.81 o 
  -4 -11   2      145.12      139.91     24.07 o 
  -3 -11   2       19.07       47.65     21.78 o 
  -2 -11   2        8.77       -1.26     15.70 o 
  -1 -11   2       80.32      106.96     31.57 o 
   0 -11   2        8.29       35.02     20.57 o 
   1 -11   2        5.44       -5.96     12.26 o 
   2 -11   2       50.07       74.30     27.63 o 
   3 -11   2        0.13       -6.95     14.12 o 
   4 -11   2       29.36       33.66     22.24 o 
   5 -11   2       17.57       14.50     14.31 o 
   6 -11   2        1.17      -14.72     16.36 o 
   7 -11   2        2.30        1.53     22.87 o 
  -5 -10   2       54.82       55.49     14.48 o 
  -4 -10   2       55.84       79.52     16.13 o 
  -3 -10   2        0.02       17.41      9.47 o 
  -2 -10   2       85.85      122.09     28.75 o 
  -1 -10   2       63.97       54.88     16.52 o 
   0 -10   2        5.41       13.84     16.09 o 
   1 -10   2        1.96       -1.31     13.08 o 
   2 -10   2       72.35       53.89     22.10 o 
   3 -10   2       37.21       37.74     13.19 o 
   4 -10   2      110.49      140.48     45.30 o 
   5 -10   2        3.91       22.72     16.58 o 
   6 -10   2        0.08       13.55     11.82 o 
   7 -10   2      132.54      107.24     33.48 o 
   8 -10   2       15.40       25.71     20.85 o 
  -6  -9   2        5.62      -13.98     23.80 o 
  -5  -9   2      241.55      240.77     29.09 o 
  -4  -9   2        3.00       12.69     14.39 o 
  -3  -9   2       28.51       41.16     12.72 o 
  -2  -9   2      188.17      232.60     27.49 o 
  -1  -9   2       37.57       48.68     12.63 o 
   0  -9   2       10.43       19.38      9.36 o 
   1  -9   2        2.84       17.43      7.41 o 
   2  -9   2        5.69        6.19     11.98 o 
   3  -9   2      156.33      169.85     23.94 o 
   4  -9   2       46.22       34.71     33.57 o 
   5  -9   2      106.70      121.35     20.84 o 
   6  -9   2      116.52       97.32     23.42 o 
   7  -9   2       55.27       86.12     30.09 o 
   8  -9   2       38.21       22.43     22.32 o 
   9  -9   2       13.42       22.21     20.35 o 
  -7  -8   2       27.68       45.19     21.17 o 
  -6  -8   2        3.07       20.98     10.88 o 
  -5  -8   2      157.12      160.60     27.96 o 
  -4  -8   2       14.24       25.25     10.06 o 
  -3  -8   2       23.72       32.81     12.42 o 
  -2  -8   2      345.99      398.58     41.03 o 
  -1  -8   2       17.04       14.13      6.82 o 
   0  -8   2        4.12        6.23      6.22 o 
   1  -8   2       40.99       49.50     10.19 o 
   2  -8   2        9.49       11.70      6.67 o 
   3  -8   2      185.85      162.43     23.19 o 
   4  -8   2        8.36        5.81     21.47 o 
   5  -8   2      147.23      154.27     22.07 o 
   6  -8   2       53.66       65.17     15.57 o 
   7  -8   2       17.49       17.12     20.90 o 
   8  -8   2       17.08        9.96     21.34 o 
   9  -8   2        1.15       12.91     16.52 o 
  -8  -7   2       38.34       -8.32     13.30 o 
  -7  -7   2       24.91       11.65     14.39 o 
  -6  -7   2       53.12       70.97     16.54 o 
  -5  -7   2       79.52       59.30     25.77 o 
  -4  -7   2      100.18       78.58     15.62 o 
  -3  -7   2        7.96       -2.48      6.44 o 
  -2  -7   2       55.90       63.68     10.18 o 
  -1  -7   2        2.85        5.19      5.59 o 
   0  -7   2       21.43       23.62      7.13 o 
   1  -7   2     2783.23     2806.02     47.54 o 
   2  -7   2      136.03      149.41     14.26 o 
   3  -7   2      619.70      588.40     23.12 o 
   4  -7   2       76.15       86.73     12.52 o 
   5  -7   2      178.02      197.35     23.48 o 
   6  -7   2      111.85       98.01     28.37 o 
   7  -7   2       20.94        7.55     18.82 o 
   8  -7   2        4.48       -3.39     16.03 o 
   9  -7   2       10.49       13.57     18.60 o 
  10  -7   2       20.72       23.20     18.77 o 
  -8  -6   2       11.04       26.86     18.49 o 
  -7  -6   2        2.02       73.26     21.23 o 
  -6  -6   2       71.41       80.43     19.04 o 
  -5  -6   2        0.53        3.04     15.92 o 
  -4  -6   2       23.68       21.72      8.80 o 
  -3  -6   2      177.73      155.10     14.50 o 
  -2  -6   2       19.52       12.87      5.96 o 
  -1  -6   2      221.05      230.44     15.42 o 
   0  -6   2      169.56      180.44     13.65 o 
   1  -6   2     4371.06     4476.01     53.66 o 
   2  -6   2     1715.66     1684.52     34.08 o 
   3  -6   2       15.98       25.27      7.25 o 
   4  -6   2      205.24      208.42     15.81 o 
   5  -6   2       13.36       14.95      6.94 o 
   6  -6   2       78.89      104.67     17.41 o 
   7  -6   2        9.84       25.99     21.12 o 
   8  -6   2        1.34       22.71     19.20 o 
   9  -6   2       28.55       38.46     23.58 o 
  10  -6   2       18.43       18.22     18.38 o 
  -8  -5   2       20.31       10.83     13.84 o 
  -7  -5   2       38.87       76.43     20.68 o 
  -6  -5   2       13.52       11.71      9.03 o 
  -5  -5   2       72.01       90.65     11.89 o 
  -4  -5   2        4.94        6.50      5.05 o 
  -3  -5   2       28.61       32.63      8.29 o 
  -2  -5   2      149.16      148.35     12.32 o 
  -1  -5   2        8.31       19.03      8.41 o 
   0  -5   2     1125.11     1064.33     24.63 o 
   1  -5   2      101.62       88.85      9.25 o 
   2  -5   2       18.53       17.90      6.08 o 
   3  -5   2      653.92      670.74     21.21 o 
   4  -5   2      246.12      225.34     19.34 o 
   5  -5   2       10.05       14.33      6.39 o 
   6  -5   2      153.70      163.98     15.46 o 
   7  -5   2       32.79       54.44     14.31 o 
   8  -5   2        4.81      -10.85      9.18 o 
   9  -5   2       10.09       15.81     18.44 o 
  10  -5   2        0.33       27.90     21.01 o 
  -9  -4   2        5.21       73.92     32.50 o 
  -8  -4   2       12.86       -1.09     13.13 o 
  -7  -4   2       64.93       48.70     13.25 o 
  -6  -4   2       73.05       92.16     23.67 o 
  -5  -4   2       18.59       20.54      6.75 o 
  -4  -4   2      284.23      307.02     19.07 o 
  -3  -4   2      185.80      184.83     13.20 o 
  -2  -4   2        4.52       15.37      4.62 o 
  -1  -4   2       76.76       77.56      9.50 o 
   0  -4   2     1673.74     1716.74     27.54 o 
   1  -4   2      464.72      483.60     14.98 o 
   2  -4   2      934.93      903.55     20.82 o 
   3  -4   2       83.36       79.32      8.90 o 
   4  -4   2      832.85      827.24     24.14 o 
   5  -4   2      208.67      220.43     17.24 o 
   6  -4   2       80.43       83.26     11.74 o 
   7  -4   2      132.38      130.57     20.61 o 
   8  -4   2       38.86       29.71     12.65 o 
   9  -4   2        6.15        7.88     22.95 o 
  10  -4   2        0.32       27.96     19.53 o 
 -10  -3   2        0.13        8.48     20.19 o 
  -9  -3   2       22.07       42.24     25.77 o 
  -8  -3   2       27.61       43.07     13.37 o 
  -7  -3   2        5.03       16.33      9.50 o 
  -6  -3   2       10.71       17.44      6.72 o 
  -5  -3   2       50.55       63.62      9.29 o 
  -4  -3   2       74.38       78.49     10.12 o 
  -3  -3   2      645.52      644.96     19.10 o 
  -2  -3   2      291.78      307.32     12.63 o 
  -1  -3   2     1741.21     1734.71     26.08 o 
   0  -3   2    29887.82    31345.52    340.57 o 
   1  -3   2      673.00      641.85     16.11 o 
   2  -3   2     2107.42     2020.42     28.19 o 
   3  -3   2      371.91      348.11     14.17 o 
   4  -3   2       38.51       40.45      7.37 o 
   5  -3   2      923.21      888.33     26.72 o 
   6  -3   2        4.36       10.42      6.36 o 
   7  -3   2        1.61       -2.04      9.96 o 
   8  -3   2       90.00       99.96     18.56 o 
   9  -3   2       21.31       21.33     18.55 o 
  10  -3   2       76.40       64.69     16.67 o 
 -10  -2   2        0.46       20.46     19.20 o 
  -9  -2   2        9.34      -19.61     13.08 o 
  -8  -2   2       71.92       57.33     15.33 o 
  -7  -2   2       17.46       17.49     10.87 o 
  -6  -2   2        1.65       12.09     10.45 o 
  -5  -2   2       33.97       44.32      7.48 o 
  -4  -2   2      514.55      563.63     18.29 o 
  -3  -2   2     1433.34     1446.39     35.14 o 
  -2  -2   2     2057.72     1907.34     27.03 o 
  -1  -2   2     1287.91     1239.64     19.30 o 
   0  -2   2     6383.35     6349.62     37.11 o 
   1  -2   2      779.86      756.98     12.80 o 
   2  -2   2       93.14       94.18     13.41 o 
   3  -2   2      200.92      202.67     16.18 o 
   4  -2   2      125.31      131.01     11.50 o 
   5  -2   2      195.31      201.01     16.69 o 
   6  -2   2      170.78      167.67     15.42 o 
   7  -2   2        5.79       17.63     10.91 o 
   8  -2   2        0.03       11.00     10.01 o 
   9  -2   2        8.09       -3.95     19.67 o 
  10  -2   2       57.34       44.85     15.26 o 
 -10  -1   2        0.87       -3.19     11.55 o 
  -9  -1   2        0.75        2.20      9.29 o 
  -8  -1   2       90.02      122.37     21.19 o 
  -7  -1   2       11.86       14.39     10.62 o 
  -6  -1   2       29.05       49.54     12.59 o 
  -5  -1   2       43.32       59.54      7.61 o 
  -4  -1   2      203.76      255.74     11.72 o 
  -3  -1   2      508.46      451.04     19.66 o 
  -2  -1   2     1253.52     1232.00     21.29 o 
  -1  -1   2     1154.63     1157.79     16.11 o 
   0  -1   2     2138.75     2045.28     27.28 o 
   1  -1   2        4.28        2.76      2.71 o 
   2  -1   2      550.80      521.82     14.82 o 
   3  -1   2       66.11       65.42      8.27 o 
   4  -1   2      124.78      147.25     12.15 o 
   5  -1   2      101.87      119.20     12.53 o 
   6  -1   2      123.42      140.77     14.32 o 
   7  -1   2      299.47      307.23     30.19 o 
   8  -1   2      164.77      199.62     26.26 o 
   9  -1   2       60.60       61.61     17.95 o 
  10  -1   2        2.07       26.02     13.75 o 
 -11   0   2        1.06       14.65     12.58 o 
 -10   0   2        0.58        1.99      9.29 o 
  -9   0   2       41.59       35.28     30.67 o 
  -8   0   2       93.93      101.60     19.07 o 
  -7   0   2        0.76       -0.80      9.15 o 
  -6   0   2      221.93      225.68     23.50 o 
  -5   0   2      360.71      359.16     18.59 o 
  -4   0   2      151.27      154.86      7.53 o 
  -3   0   2       84.12       68.66     13.68 o 
  -2   0   2      169.92      169.03      6.13 o 
  -1   0   2     1960.69     1860.85     18.83 o 
   0   0   2       35.42       38.98      3.55 o 
   1   0   2     1264.82     1208.20     18.28 o 
   2   0   2        3.21        2.33      4.48 o 
   3   0   2      339.19      336.29     21.13 o 
   4   0   2       36.30       24.01      6.74 o 
   5   0   2      106.27      105.05     12.24 o 
   6   0   2      139.35      154.25     15.19 o 
   7   0   2      456.91      407.53     32.54 o 
   8   0   2       21.16       19.43     14.20 o 
   9   0   2       11.54       22.06     14.25 o 
  10   0   2       27.35       17.07     22.82 o 
 -11   1   2       52.51       97.95     22.43 o 
 -10   1   2        0.07      -13.03     16.74 o 
  -9   1   2       53.17       56.26     15.44 o 
  -8   1   2       63.17       53.50     15.92 o 
  -7   1   2        0.19       -1.16      8.85 o 
  -6   1   2      280.92      307.74     26.61 o 
  -5   1   2      372.37      376.94     25.99 o 
  -4   1   2      604.71      602.90     25.32 o 
  -3   1   2      393.75      374.80     25.20 o 
  -2   1   2     1431.05     1393.54     17.58 o 
  -1   1   2     2431.92     2302.04     22.68 o 
   0   1   2        9.70       13.28      4.28 o 
   1   1   2       31.95       24.36      4.37 o 
   2   1   2      985.83      982.71     20.24 o 
   3   1   2     1022.41      964.06     23.03 o 
   4   1   2     1073.67     1044.04     26.76 o 
   5   1   2       39.23       50.82      9.41 o 
   6   1   2       44.48       48.18      9.27 o 
   7   1   2        4.73       24.26     11.79 o 
   8   1   2        2.44       11.11     17.40 o 
   9   1   2       20.44        9.96     21.94 o 
  10   1   2      118.52      181.10     44.97 o 
 -11   2   2        6.14       31.08     18.30 o 
 -10   2   2       45.94       34.90     13.93 o 
  -9   2   2       55.49       40.14     13.54 o 
  -8   2   2        2.44       -9.46      8.73 o 
  -7   2   2       15.38        1.68     10.39 o 
  -6   2   2      246.58      227.05     23.36 o 
  -5   2   2      373.74      342.12     43.85 o 
  -4   2   2       57.79       49.74      5.26 o 
  -3   2   2      152.99      157.26      8.04 o 
  -2   2   2      492.65      464.60     13.22 o 
  -1   2   2       28.99       31.55      5.67 o 
   0   2   2     2629.82     2558.13     38.72 o 
   1   2   2      981.16      966.96     26.73 o 
   2   2   2     1958.82     2030.51     28.51 o 
   3   2   2       40.57       38.37      6.45 o 
   4   2   2      647.49      661.38     22.53 o 
   5   2   2      129.33      128.16     13.53 o 
   6   2   2      112.99      113.13     14.10 o 
   7   2   2       44.39       35.67     20.30 o 
   8   2   2        0.28       -4.43     15.59 o 
   9   2   2        0.37        9.25     21.17 o 
 -11   3   2        9.62       37.87     22.32 o 
 -10   3   2       25.83       57.58     15.39 o 
  -9   3   2        5.87        6.42     13.27 o 
  -8   3   2      303.20      282.08     30.41 o 
  -7   3   2       13.58       26.76     11.91 o 
  -6   3   2       23.21        9.73     10.83 o 
  -5   3   2       80.98       91.97      9.36 o 
  -4   3   2        0.91       -2.68      3.66 o 
  -3   3   2      206.77      192.79     16.26 o 
  -2   3   2      715.83      706.64     18.44 o 
  -1   3   2      190.03      186.36     10.09 o 
   0   3   2       48.43       53.57      9.52 o 
   1   3   2      120.54      114.49     22.73 o 
   2   3   2      187.20      188.24     10.81 o 
   3   3   2        4.54        5.86      5.56 o 
   4   3   2       62.69       76.01      9.88 o 
   5   3   2      148.83      144.30     20.52 o 
   6   3   2      393.35      360.27     30.63 o 
   7   3   2        7.93        1.26     16.41 o 
   8   3   2       24.72      -15.21     15.76 o 
   9   3   2       31.32       10.45     20.13 o 
 -11   4   2       67.83       50.33     16.28 o 
 -10   4   2       63.98       32.44     16.44 o 
  -9   4   2      116.67      106.49     20.49 o 
  -8   4   2      145.06      115.88     20.73 o 
  -7   4   2      139.55      143.84     21.95 o 
  -6   4   2        4.46        0.96      8.12 o 
  -5   4   2       73.50       78.04     11.42 o 
  -4   4   2     1377.73     1307.06     28.50 o 
  -3   4   2       15.23       21.13      6.06 o 
  -2   4   2     1382.35     1297.87     26.54 o 
  -1   4   2      167.67      155.28     10.37 o 
   0   4   2      153.40      150.01     10.25 o 
   1   4   2      780.44      774.48     29.42 o 
   2   4   2       23.60       21.55      6.62 o 
   3   4   2       66.90       62.23     13.62 o 
   4   4   2       16.50       21.12     14.53 o 
   5   4   2      792.15      773.09     38.26 o 
   6   4   2      219.31      179.19     25.31 o 
   7   4   2       12.42       21.17     19.42 o 
   8   4   2       98.27       71.56     27.58 o 
 -11   5   2        4.41       -1.01     12.08 o 
 -10   5   2       59.42       54.55     16.74 o 
  -9   5   2      236.42      210.83     43.20 o 
  -8   5   2       61.57       85.54     23.50 o 
  -7   5   2        0.65        7.70     11.32 o 
  -6   5   2       27.37       25.79     12.42 o 
  -5   5   2        0.43        6.29      5.38 o 
  -4   5   2       29.43       43.24      8.69 o 
  -3   5   2      291.81      287.27     20.97 o 
  -2   5   2      556.28      531.68     23.78 o 
  -1   5   2       26.68       35.54      6.77 o 
   0   5   2       16.67       14.76      4.48 o 
   1   5   2      589.98      639.76     29.23 o 
   2   5   2       67.53       67.46     13.32 o 
   3   5   2        2.52        5.69     10.45 o 
   4   5   2       11.22       17.96     10.23 o 
   5   5   2       55.99       64.03     14.83 o 
   6   5   2       35.74       43.79     13.94 o 
   7   5   2        9.46        3.23     16.91 o 
   8   5   2       21.06       58.21     27.85 o 
 -10   6   2      125.97      138.25     24.72 o 
  -9   6   2       90.77      121.05     22.35 o 
  -8   6   2      343.55      387.75     36.48 o 
  -7   6   2       90.64       76.53     20.79 o 
  -6   6   2        3.50       -0.38      9.23 o 
  -5   6   2       22.02       28.46      8.44 o 
  -4   6   2        8.22        7.85      6.67 o 
  -3   6   2        2.73       10.88      6.03 o 
  -2   6   2        0.04       10.22      5.29 o 
  -1   6   2       38.58       41.50      7.69 o 
   0   6   2      225.89      229.13     21.76 o 
   1   6   2     1315.97     1170.65     42.38 o 
   2   6   2       20.78       16.30      9.06 o 
   3   6   2      181.68      181.76     22.55 o 
   4   6   2      192.88      176.69     23.34 o 
   5   6   2        9.93        7.95      9.86 o 
   6   6   2        0.87       14.95      9.96 o 
   7   6   2        5.93       -5.09     11.71 o 
 -10   7   2       24.43       30.08     14.91 o 
  -9   7   2       16.02        9.16     11.15 o 
  -8   7   2      209.06      193.51     27.43 o 
  -7   7   2        3.16        3.52      9.99 o 
  -6   7   2       41.05       48.26     14.21 o 
  -5   7   2       20.75       23.16      8.80 o 
  -4   7   2      103.52       93.30     16.56 o 
  -3   7   2      262.51      244.89     17.80 o 
  -2   7   2        0.19        0.48      5.99 o 
  -1   7   2        0.00       -3.61     11.22 o 
   0   7   2        9.12        7.61     14.50 o 
   1   7   2      308.24      295.78     39.15 o 
   2   7   2        1.15        9.18      9.09 o 
   3   7   2       35.94       36.63     12.74 o 
   4   7   2       61.23       63.82     15.40 o 
   5   7   2       63.59       48.16     13.29 o 
   6   7   2        1.55       -0.86     11.05 o 
   7   7   2       43.50       24.73     18.93 o 
 -10   8   2       52.22        5.69     18.11 o 
  -9   8   2        1.97       13.24     10.12 o 
  -8   8   2       20.77       16.55     11.74 o 
  -7   8   2       33.99       38.29     14.74 o 
  -6   8   2       87.94      111.13     18.93 o 
  -5   8   2        0.17       -1.77      8.60 o 
  -4   8   2       53.67       57.87     10.86 o 
  -3   8   2      102.76      143.08     19.37 o 
  -2   8   2      220.90      248.12     30.61 o 
  -1   8   2        1.12        0.85     21.37 o 
   0   8   2      746.97      762.56     39.11 o 
   1   8   2        2.13       11.73      9.43 o 
   2   8   2        0.12       27.63      9.77 o 
   3   8   2       51.66       64.04     15.61 o 
   4   8   2        0.33        7.37     12.23 o 
   5   8   2        0.37       -0.23     12.64 o 
   6   8   2        0.27        0.51     11.56 o 
  -9   9   2       29.18       -2.90     16.52 o 
  -8   9   2      131.04      132.07     21.73 o 
  -7   9   2       77.54       87.47     16.79 o 
  -6   9   2       39.49       78.58     16.02 o 
  -5   9   2       44.73       47.07     10.15 o 
  -4   9   2       99.48       68.95     14.66 o 
  -3   9   2       57.30       77.27     14.68 o 
  -2   9   2       21.33       43.95     23.14 o 
  -1   9   2        5.08       -6.87      8.62 o 
   0   9   2       91.91       94.40     34.72 o 
   1   9   2        0.64        5.96      8.39 o 
   2   9   2        2.74       24.19     11.24 o 
   3   9   2       10.77       34.26     19.59 o 
   4   9   2       44.17       55.19     16.47 o 
   5   9   2       74.99       86.20     25.91 o 
  -8  10   2      195.74      220.38     42.40 o 
  -7  10   2       27.43       31.08     18.71 o 
  -6  10   2       30.27       27.30     13.90 o 
  -5  10   2        2.70       -4.20      7.71 o 
  -4  10   2        0.05        2.33      7.98 o 
  -3  10   2       26.66       49.43     12.65 o 
  -2  10   2       57.45       66.54     34.96 o 
  -1  10   2        6.29       12.04     12.50 o 
   0  10   2        6.32       -5.34      7.95 o 
   1  10   2        0.31        3.08      8.62 o 
   2  10   2        7.72       18.91     10.17 o 
   3  10   2       17.71       30.28     13.13 o 
  -5  11   2       21.92        3.17     11.93 o 
  -4  11   2       37.65       20.66     10.51 o 
  -3  11   2       13.64       18.83      9.49 o 
  -2  11   2       64.31       64.22     43.77 o 
  -1  11   2       43.91       42.32     12.15 o 
   0  11   2       61.17       83.94     17.57 o 
   1  11   2       36.14       54.05     20.16 o 
   2  11   2       20.11       31.55     12.82 o 
  -4  12   2        6.43       20.02     16.36 o 
  -3  12   2       27.15       15.16     14.28 o 
  -2  12   2        9.97       24.35     21.67 o 
  -1  12   2       33.35       47.38     13.26 o 
   0  12   2       23.62       28.75     12.84 o 
   1 -13   3        6.71       -5.53     16.91 o 
   2 -13   3        2.91       26.26     19.20 o 
   3 -13   3        6.09       14.94     20.35 o 
  -2 -12   3        0.00       15.43     15.37 o 
  -1 -12   3       46.24       99.90     33.21 o 
   0 -12   3        3.48      -16.36     15.26 o 
   1 -12   3       11.02        1.04     18.77 o 
   2 -12   3        2.62       -1.64     14.55 o 
   3 -12   3       33.64       62.59     24.24 o 
   4 -12   3       18.59       24.84     17.78 o 
   5 -12   3        0.18        5.25     11.54 o 
   6 -12   3       33.83        6.78     18.44 o 
  -4 -11   3       79.14      142.64     35.45 o 
  -3 -11   3       16.29       56.68     22.71 o 
  -2 -11   3       40.96       38.41     20.79 o 
  -1 -11   3       13.69        3.78     15.98 o 
   0 -11   3       57.65       95.64     27.25 o 
   1 -11   3       70.55       83.55     27.41 o 
   2 -11   3        0.00       50.66     20.46 o 
   3 -11   3       14.92       12.98     11.18 o 
   4 -11   3        2.07        7.01     17.45 o 
   5 -11   3        8.49       15.86     14.01 o 
   6 -11   3       86.58       57.76     16.28 o 
   7 -11   3       36.21       93.89     33.32 o 
  -5 -10   3        7.73       22.24     11.07 o 
  -4 -10   3       10.87       31.26     11.09 o 
  -3 -10   3       34.29       22.54     22.38 o 
  -1 -10   3       69.46       72.93     25.22 o 
   0 -10   3       76.79       67.08     23.91 o 
   1 -10   3        1.46        9.30     16.03 o 
   2 -10   3      271.59      294.01     31.88 o 
   3 -10   3       46.47       44.94     16.21 o 
   4 -10   3      148.67      173.19     26.02 o 
   5 -10   3       25.97       31.44     14.36 o 
   6 -10   3       24.90       14.44     11.63 o 
   7 -10   3        9.21      -10.40     18.55 o 
   8 -10   3       14.32       47.76     23.42 o 
  -6  -9   3       47.94       86.50     17.46 o 
  -5  -9   3       23.04       34.38     12.54 o 
  -4  -9   3        0.24       12.24     10.89 o 
  -3  -9   3       35.69       57.53     13.90 o 
  -2  -9   3        2.21       12.81      8.80 o 
  -1  -9   3      140.80      124.99     17.92 o 
   0  -9   3       52.13       55.51     15.12 o 
   1  -9   3      721.74      647.32     39.37 o 
   2  -9   3     1799.38     1807.79    104.97 o 
   3  -9   3        0.11       -1.19     10.30 o 
   4  -9   3        1.25       14.00     18.27 o 
   5  -9   3        7.34       11.96     11.75 o 
   6  -9   3       59.69       96.68     19.12 o 
   7  -9   3       56.98       51.48     25.50 o 
   8  -9   3        0.07       24.84     22.65 o 
   9  -9   3        1.64       32.77     20.35 o 
  -7  -8   3        7.08       50.83     19.31 o 
  -6  -8   3       38.96       41.84     12.24 o 
  -5  -8   3        0.00       -1.08      7.84 o 
  -4  -8   3       16.37       17.82      8.92 o 
  -3  -8   3       51.81       55.81     17.51 o 
  -2  -8   3       78.93       78.21     11.66 o 
  -1  -8   3      135.05      149.56     15.20 o 
   0  -8   3       42.82       54.83     11.27 o 
   1  -8   3        0.00       13.05      9.70 o 
   2  -8   3        4.26        5.69     11.12 o 
   3  -8   3       44.12       47.03     16.09 o 
   4  -8   3       35.19       17.79     12.06 o 
   5  -8   3      504.17      479.49     36.54 o 
   6  -8   3        0.01       10.72     10.27 o 
   7  -8   3        0.25       51.48     23.91 o 
   8  -8   3        5.14       13.35     23.03 o 
   9  -8   3        0.37      -10.78     15.70 o 
  -8  -7   3        0.01      -12.53     12.20 o 
  -7  -7   3        0.06       42.02     18.49 o 
  -6  -7   3       28.37       42.87     11.98 o 
  -5  -7   3       10.61        1.76      8.20 o 
  -4  -7   3       61.26       70.65     17.92 o 
  -3  -7   3       60.92       58.47     11.40 o 
  -2  -7   3       18.33       20.74      7.13 o 
  -1  -7   3       46.59       64.91     10.09 o 
   0  -7   3       85.97       92.94     13.21 o 
   1  -7   3       21.90       17.22      6.54 o 
   2  -7   3       99.06      105.64     17.95 o 
   3  -7   3        7.65      -10.57      9.59 o 
   4  -7   3       22.87       21.49     12.42 o 
   5  -7   3      145.38      183.74     24.20 o 
   6  -7   3      201.14      226.17     42.16 o 
   7  -7   3        1.95        7.55     19.81 o 
   8  -7   3        2.51       84.86     28.83 o 
   9  -7   3        1.09       25.22     21.06 o 
  -8  -6   3        2.92       15.92     15.26 o 
  -7  -6   3       25.35       12.75     15.48 o 
  -6  -6   3        8.14       22.89      8.94 o 
  -5  -6   3        3.33        4.94      7.21 o 
  -4  -6   3        3.41        6.70      6.07 o 
  -3  -6   3       16.11       11.07      5.52 o 
  -2  -6   3       33.95       36.92      9.04 o 
  -1  -6   3      219.80      211.27     14.87 o 
   0  -6   3      737.95      752.50     22.82 o 
   1  -6   3     8052.57     8312.85     72.01 o 
   2  -6   3      444.07      460.04     17.76 o 
   3  -6   3        1.26       -2.59      8.03 o 
   4  -6   3      487.89      487.65     20.48 o 
   5  -6   3       48.45       61.80     14.34 o 
   6  -6   3       38.39       40.99     13.75 o 
   7  -6   3       18.89       10.50     19.42 o 
   8  -6   3       31.94       40.92     23.31 o 
   9  -6   3        1.55       16.85     17.23 o 
  10  -6   3        0.00       11.49     15.81 o 
  -9  -5   3        0.21        9.08     25.22 o 
  -7  -5   3      126.07      154.45     32.99 o 
  -6  -5   3        0.60       -2.31      5.96 o 
  -5  -5   3       16.00       20.68      7.69 o 
  -4  -5   3        4.11        5.55      5.52 o 
  -3  -5   3      275.95      270.33     16.43 o 
  -2  -5   3      106.06       96.59     12.11 o 
  -1  -5   3      402.41      391.73     15.84 o 
   0  -5   3      310.66      313.61     14.02 o 
   1  -5   3     1204.38     1226.97     24.12 o 
   2  -5   3      469.85      464.17     16.12 o 
   3  -5   3       24.98       28.63      6.41 o 
   4  -5   3       13.75       15.75      6.23 o 
   5  -5   3      115.08      121.68     13.19 o 
   6  -5   3      172.21      158.93     15.93 o 
   7  -5   3       11.52       36.11     24.07 o 
   8  -5   3        5.15       14.33     15.05 o 
   9  -5   3       51.73       53.89     24.89 o 
  10  -5   3       17.41        0.98     17.62 o 
 -10  -4   3        3.19       16.85     26.64 o 
  -9  -4   3       16.11       35.78     24.89 o 
  -8  -4   3        4.05       16.30     14.69 o 
  -7  -4   3        9.60        6.16      9.26 o 
  -6  -4   3        0.05        5.83      8.53 o 
  -5  -4   3        2.26       -0.45      5.55 o 
  -4  -4   3      610.54      669.69     30.09 o 
  -3  -4   3      689.47      681.44     21.21 o 
  -2  -4   3       25.16       28.74      5.85 o 
  -1  -4   3      719.37      712.97     18.75 o 
   0  -4   3      173.06      177.58     12.88 o 
   1  -4   3       55.19       63.91      6.20 o 
   2  -4   3        0.00        4.28      3.97 o 
   3  -4   3      121.20      121.54     10.23 o 
   4  -4   3      687.44      645.32     21.49 o 
   5  -4   3       79.01       75.59     10.55 o 
   6  -4   3        4.12        8.19      6.30 o 
   7  -4   3      162.90      156.14     22.33 o 
   8  -4   3       73.06       58.16     15.37 o 
   9  -4   3        0.39       20.46     20.08 o 
  10  -4   3       53.81       53.34     21.61 o 
 -10  -3   3       17.77       23.91     25.22 o 
  -9  -3   3        3.57       35.01     12.61 o 
  -8  -3   3       35.88       41.00     13.78 o 
  -7  -3   3       12.98        1.88      9.99 o 
  -6  -3   3      104.06      144.06     27.90 o 
  -5  -3   3      108.49      105.76     11.45 o 
  -4  -3   3      966.74      942.34     64.92 o 
  -3  -3   3       53.33       47.70      8.99 o 
  -2  -3   3      288.05      281.58     12.37 o 
  -1  -3   3       26.50       49.80      7.00 o 
   0  -3   3     1921.01     1877.45     21.48 o 
   1  -3   3      483.37      429.87     25.74 o 
   2  -3   3      127.10      121.67      8.71 o 
   3  -3   3       76.39       69.86      8.43 o 
   4  -3   3      149.37      153.76     12.93 o 
   5  -3   3      158.20      152.47     20.22 o 
   6  -3   3        9.19        8.17      6.63 o 
   7  -3   3      736.55      765.40     39.13 o 
   8  -3   3      235.14      242.97     57.69 o 
   9  -3   3        1.18       11.89     10.22 o 
  10  -3   3        6.49       14.55     16.14 o 
 -10  -2   3       20.98       31.79     13.42 o 
  -9  -2   3        2.72        1.45     12.83 o 
  -8  -2   3      178.71      157.55     24.62 o 
  -7  -2   3       49.94       55.63     18.66 o 
  -6  -2   3        0.88       -1.66      7.59 o 
  -5  -2   3       42.18       48.24      7.56 o 
  -4  -2   3        0.05       -5.96      5.69 o 
  -3  -2   3      150.07      152.58     15.21 o 
  -2  -2   3      576.62      578.85     15.83 o 
  -1  -2   3      526.61      485.80     12.95 o 
   0  -2   3     1918.36     1824.24     48.15 o 
   1  -2   3        0.31        3.95      5.24 o 
   2  -2   3      177.18      177.98      9.90 o 
   3  -2   3        0.35        2.70      4.82 o 
   4  -2   3       33.24       39.55      7.72 o 
   5  -2   3      252.41      258.71     17.68 o 
   6  -2   3        1.11       -7.85      5.23 o 
   7  -2   3      435.88      399.29     32.47 o 
   8  -2   3       25.34       21.72     20.49 o 
   9  -2   3       38.92       36.38     14.26 o 
  10  -2   3        0.05       17.55     11.81 o 
 -11  -1   3        0.22       -3.14     11.58 o 
 -10  -1   3        4.38        3.81     10.48 o 
  -9  -1   3       73.92       84.37     18.94 o 
  -8  -1   3       33.10       19.88     10.72 o 
  -7  -1   3       25.53       31.40     12.35 o 
  -6  -1   3       98.71       97.27     16.26 o 
  -5  -1   3      200.53      258.39     12.16 o 
  -4  -1   3      476.87      475.10     14.27 o 
  -3  -1   3       17.88       18.09      3.92 o 
  -2  -1   3      131.58      134.74      8.00 o 
  -1  -1   3     1711.04     1599.25     21.48 o 
   0  -1   3      303.27      263.05      8.28 o 
   1  -1   3     5129.64     4911.37     37.88 o 
   2  -1   3      173.83      177.07     10.60 o 
   3  -1   3       67.63       96.00      9.92 o 
   4  -1   3      193.33      191.45     14.28 o 
   5  -1   3       18.35       26.26      8.21 o 
   6  -1   3      158.33      157.39     15.81 o 
   7  -1   3      255.39      274.10     36.82 o 
   8  -1   3       24.06       45.74     13.02 o 
   9  -1   3        6.49        7.35     10.41 o 
  10  -1   3        0.02        1.70     17.51 o 
 -11   0   3        6.52       -3.06     11.80 o 
 -10   0   3        3.98        2.61     10.91 o 
  -9   0   3      116.00      150.65     30.80 o 
  -8   0   3      399.02      421.11     37.09 o 
  -7   0   3      140.68      120.67     20.77 o 
  -6   0   3      450.87      446.98     30.21 o 
  -5   0   3       58.26       52.85     12.08 o 
  -4   0   3        5.32        7.41      7.14 o 
  -3   0   3      603.63      603.28     11.70 o 
  -2   0   3       32.13       26.99      4.51 o 
  -1   0   3     2216.03     2184.35     24.53 o 
   0   0   3     1137.80     1111.57     17.51 o 
   1   0   3       24.56       23.78      5.84 o 
   2   0   3        5.33        7.68      6.39 o 
   3   0   3      166.66      173.25     12.47 o 
   4   0   3       69.08       56.14      9.32 o 
   5   0   3       10.41       13.59      7.26 o 
   6   0   3      506.32      464.68     23.00 o 
   7   0   3      181.30      173.78     22.97 o 
   8   0   3        0.84        6.46     12.20 o 
   9   0   3       14.11       45.74     23.03 o 
  10   0   3       11.94       45.58     22.21 o 
 -11   1   3        0.18       10.05     15.35 o 
 -10   1   3        0.08       24.24     14.12 o 
  -9   1   3      128.17       97.02     21.61 o 
  -8   1   3        9.22       36.61     14.13 o 
  -7   1   3       95.91       90.59     17.94 o 
  -6   1   3       33.31       33.78     10.34 o 
  -5   1   3      192.64      198.35     19.78 o 
  -4   1   3      279.55      291.52     20.54 o 
  -3   1   3     1570.58     1542.56     47.22 o 
  -2   1   3      115.37      117.25      7.32 o 
  -1   1   3      601.57      546.10     13.94 o 
   0   1   3      273.87      251.65      9.08 o 
   1   1   3      161.95      149.02      9.09 o 
   2   1   3     1177.15     1169.50     23.56 o 
   3   1   3       56.72       70.26      8.76 o 
   4   1   3      602.52      551.95     20.79 o 
   5   1   3       93.21       75.54     11.42 o 
   6   1   3     1906.30     1899.75     49.82 o 
   7   1   3       82.37       96.57     29.38 o 
   8   1   3       21.10       34.52     20.90 o 
   9   1   3        1.58       -2.35     16.09 o 
 -11   2   3       43.84       80.59     29.05 o 
 -10   2   3       56.33       67.93     17.75 o 
  -9   2   3       21.43       18.59     12.53 o 
  -8   2   3      345.49      327.45     32.71 o 
  -7   2   3       11.88       -4.14      8.56 o 
  -6   2   3       26.19       10.97     10.56 o 
  -5   2   3      129.95      122.67     16.89 o 
  -4   2   3      217.25      218.06     20.05 o 
  -3   2   3       43.15       43.02      5.76 o 
  -2   2   3      223.45      214.47     10.55 o 
  -1   2   3      202.14      199.86      9.56 o 
   0   2   3     2994.07     2952.80     45.64 o 
   1   2   3       73.37       76.32      5.82 o 
   2   2   3      185.67      247.44     12.40 o 
   3   2   3       13.26       30.30      6.81 o 
   4   2   3      782.37      787.43     24.65 o 
   5   2   3        0.25        7.95      8.67 o 
   6   2   3      934.50      897.23     40.45 o 
   7   2   3       22.98       11.49     16.80 o 
   8   2   3       10.30        5.20     15.81 o 
   9   2   3       24.20       37.15     19.70 o 
 -11   3   3       18.82       44.04     14.85 o 
 -10   3   3       67.34       69.54     17.81 o 
  -9   3   3        9.64        9.94     11.72 o 
  -8   3   3       90.85       73.85     18.40 o 
  -7   3   3      279.89      268.10     28.58 o 
  -6   3   3        1.67       -8.79      7.63 o 
  -5   3   3        0.85        0.51      5.33 o 
  -4   3   3      281.92      265.31     12.11 o 
  -3   3   3      494.04      494.24     15.95 o 
  -2   3   3       14.21       10.99      5.46 o 
  -1   3   3      309.83      305.22     11.98 o 
   0   3   3       14.17       11.58      6.59 o 
   1   3   3      373.32      373.59     28.20 o 
   2   3   3     1457.91     1559.30     23.00 o 
   3   3   3       28.45       26.72     10.28 o 
   4   3   3       13.66        6.08      9.75 o 
   5   3   3      235.76      246.16     26.09 o 
   6   3   3       67.59       54.43     15.24 o 
   7   3   3        2.54       -1.09     16.52 o 
   8   3   3       15.42       25.00     21.94 o 
   9   3   3        0.35       10.56     20.90 o 
 -11   4   3       13.02        3.06     11.47 o 
 -10   4   3      133.13      158.94     26.27 o 
  -9   4   3      252.46      206.46     42.62 o 
  -8   4   3        6.58        3.07      9.99 o 
  -7   4   3        2.62        7.93      9.59 o 
  -6   4   3      196.35      170.63     21.79 o 
  -5   4   3        8.79       12.67      6.88 o 
  -4   4   3        2.74       10.46      4.32 o 
  -3   4   3       13.84       14.43      5.42 o 
  -2   4   3      125.88      115.28     10.33 o 
  -1   4   3       39.10       27.77      7.49 o 
   0   4   3       69.32       66.74     11.77 o 
   1   4   3      193.53      192.13     30.50 o 
   2   4   3      178.06      221.29     22.04 o 
   3   4   3      120.70      117.48     18.08 o 
   4   4   3       14.66       22.94     11.53 o 
   5   4   3      176.38      183.45     24.35 o 
   6   4   3        4.77        7.25      9.88 o 
   7   4   3       36.78       23.85     18.11 o 
   8   4   3       12.57       12.47     18.88 o 
 -11   5   3        0.05       11.41     15.02 o 
 -10   5   3        6.68       12.41     15.29 o 
  -9   5   3        3.36       15.22     12.99 o 
  -8   5   3      354.85      366.97     34.95 o 
  -7   5   3        3.68        1.79     10.31 o 
  -6   5   3      184.31      188.21     23.57 o 
  -5   5   3      125.63      117.83     12.16 o 
  -4   5   3       61.97       73.94     10.02 o 
  -3   5   3      330.96      337.33     16.63 o 
  -2   5   3        5.89        4.77      7.49 o 
  -1   5   3      105.48      106.77      9.58 o 
   0   5   3      246.57      221.18     20.56 o 
   1   5   3     1053.39     1034.74     38.45 o 
   2   5   3        2.13       -8.87      7.15 o 
   3   5   3       15.11        8.11      9.73 o 
   4   5   3        9.86       26.02     12.70 o 
   5   5   3       16.35        8.35     17.07 o 
   6   5   3        2.15       16.42     14.09 o 
   7   5   3       17.37       66.42     28.67 o 
   8   5   3        7.39       30.97     23.25 o 
 -10   6   3       99.70      113.82     21.77 o 
  -9   6   3        0.44      -10.79      8.14 o 
  -8   6   3        1.91      -10.07      8.74 o 
  -7   6   3        1.62       -0.84      9.63 o 
  -6   6   3       47.95       40.18     13.89 o 
  -5   6   3      777.45      718.56     25.79 o 
  -4   6   3       51.34       60.45      9.91 o 
  -3   6   3       40.39       46.36      9.28 o 
  -2   6   3        0.00        2.81      5.17 o 
  -1   6   3      574.85      552.69     28.87 o 
   0   6   3        0.26       -9.83      6.55 o 
   1   6   3      168.26      173.55     21.88 o 
   2   6   3       27.67       29.82     11.05 o 
   3   6   3       47.55       51.47     13.87 o 
   4   6   3        0.32       -2.10      8.12 o 
   5   6   3       22.98       14.51     12.64 o 
   6   6   3       24.74       15.98     11.80 o 
   7   6   3       20.92       47.00     23.58 o 
 -10   7   3       12.34        1.36     10.71 o 
  -9   7   3       21.24       11.77     11.35 o 
  -8   7   3       26.26       88.91     27.52 o 
  -7   7   3       95.33       87.04     24.07 o 
  -6   7   3        5.23        1.24     12.83 o 
  -5   7   3        1.68        6.48      5.97 o 
  -4   7   3      340.48      360.60     21.52 o 
  -3   7   3        2.22        1.39     11.68 o 
  -2   7   3       10.13       -5.46      8.86 o 
  -1   7   3        0.89        2.16      8.19 o 
   0   7   3      132.31      160.59     21.24 o 
   1   7   3       11.14       16.14     10.07 o 
   2   7   3        4.67       11.64     10.68 o 
   3   7   3      185.44      188.55     26.08 o 
   4   7   3       62.71       74.40     16.31 o 
   5   7   3       73.50       62.76     15.18 o 
   6   7   3        5.59        9.35     10.83 o 
 -10   8   3        1.91        0.77     10.96 o 
  -9   8   3       64.91       68.34     15.53 o 
  -8   8   3       91.70      100.32     19.42 o 
  -7   8   3       97.48      122.87     21.38 o 
  -6   8   3       19.61       42.28     22.08 o 
  -5   8   3       61.38       55.84     12.83 o 
  -4   8   3      224.10      198.67     22.80 o 
  -3   8   3       16.71      -13.45     15.24 o 
  -2   8   3      432.53      405.05     31.82 o 
  -1   8   3       99.30      107.13     18.18 o 
   0   8   3       20.81       38.48     11.52 o 
   1   8   3       73.58       94.43     18.13 o 
   2   8   3        9.94       18.30     24.92 o 
   3   8   3       26.38       31.67     11.44 o 
   4   8   3      119.08      152.89     23.94 o 
   5   8   3        6.09       10.09     11.60 o 
  -9   9   3       27.65        6.48     11.35 o 
  -8   9   3      308.72      269.75     39.28 o 
  -7   9   3       52.18       72.79     26.70 o 
  -6   9   3        4.04       22.05     10.38 o 
  -5   9   3        0.69       -1.22      7.09 o 
  -4   9   3      168.28      184.85     22.90 o 
  -3   9   3        4.66        3.84      7.57 o 
  -2   9   3        0.01        8.84     15.62 o 
  -1   9   3       78.32       68.62     15.56 o 
   0   9   3       52.84       66.49     26.70 o 
   1   9   3        0.28       16.57     12.88 o 
   2   9   3       49.29       18.87     11.21 o 
   3   9   3      336.72      360.80     37.55 o 
   4   9   3       30.79       58.75     16.78 o 
  -8  10   3      126.68      155.18     22.73 o 
  -7  10   3        3.15       12.91     13.51 o 
  -6  10   3       15.69        6.40     12.97 o 
  -5  10   3        0.45        5.67      7.18 o 
  -4  10   3        0.11        4.86      7.59 o 
  -3  10   3        0.29        6.15     12.06 o 
  -2  10   3       30.76       40.24     16.36 o 
  -1  10   3       15.79        4.11      8.61 o 
   0  10   3        0.23      -11.74      7.82 o 
   1  10   3       15.89       13.24     10.65 o 
   2  10   3       27.45       16.10     11.24 o 
   3  10   3       60.02       55.79     14.77 o 
  -6  11   3       10.24       -1.48     11.60 o 
  -5  11   3       23.62       49.02     17.95 o 
  -4  11   3        0.32       15.10      9.14 o 
  -3  11   3        8.48       32.23      9.93 o 
  -2  11   3        8.96       18.79     16.41 o 
  -1  11   3       16.12       16.84     25.55 o 
   0  11   3        3.61       -5.10     14.03 o 
   1  11   3      109.55      114.64     31.40 o 
  -4  12   3       28.06       46.53     33.65 o 
  -3  12   3        6.80      -13.51     10.18 o 
  -2  12   3       92.78      142.72     22.63 o 
  -1  12   3        2.97       -4.68     12.42 o 
   1 -13   4        3.43       -5.69     16.63 o 
   2 -13   4      281.06      240.73     44.37 o 
   3 -13   4       57.30       47.16     19.20 o 
  -2 -12   4       17.71       13.19     22.65 o 
  -1 -12   4        4.81       17.73     15.70 o 
   0 -12   4        2.00       10.40     17.02 o 
   1 -12   4       41.34       37.97     22.92 o 
   2 -12   4       96.84       73.59     28.18 o 
   3 -12   4      382.91      315.53     51.70 o 
   4 -12   4        5.56       42.86     15.13 o 
   5 -12   4        0.01       15.05     13.40 o 
  -4 -11   4       67.40      105.32     30.86 o 
  -3 -11   4       52.97       18.99     20.02 o 
  -2 -11   4       59.71       65.16     25.17 o 
  -1 -11   4       15.02       29.98     19.64 o 
   0 -11   4      199.13      159.49     35.84 o 
   1 -11   4       18.03        9.03     14.88 o 
   2 -11   4       15.02       40.39     14.62 o 
   3 -11   4        2.79       -9.71     10.62 o 
   4 -11   4        1.35        1.09     12.37 o 
   5 -11   4       36.97       12.97     12.12 o 
   6 -11   4       75.41       51.67     17.66 o 
   7 -11   4       52.17       91.26     31.57 o 
  -5 -10   4       28.94       39.28     17.34 o 
  -4 -10   4        0.00       22.38     14.28 o 
  -2 -10   4        7.28        0.93     12.15 o 
  -1 -10   4       14.24        1.97     12.86 o 
   0 -10   4       24.88       27.91     13.04 o 
   1 -10   4      638.50      606.04     42.78 o 
   2 -10   4       31.14       38.41     32.44 o 
   3 -10   4      149.65      150.08     26.70 o 
   4 -10   4        6.05       19.02     11.64 o 
   5 -10   4       92.12      132.31     23.41 o 
   6 -10   4      102.47       77.22     18.90 o 
   7 -10   4       28.73       55.86     29.05 o 
   8 -10   4        1.25       -6.18     20.24 o 
  -6  -9   4        1.46       47.16     19.86 o 
  -5  -9   4        0.78       21.60     10.58 o 
  -4  -9   4       63.08       45.78     23.44 o 
  -3  -9   4       16.23       11.69     15.40 o 
  -2  -9   4        7.44       17.89     15.32 o 
  -1  -9   4       29.83       13.71     26.07 o 
   0  -9   4       64.39      104.37     18.45 o 
   1  -9   4     1135.82     1026.97     46.50 o 
   2  -9   4     1725.67     1644.87     59.83 o 
   3  -9   4       60.77       64.94     17.47 o 
   4  -9   4       11.00       15.63     12.22 o 
   5  -9   4       81.97      108.95     20.98 o 
   6  -9   4        1.36        6.31     15.78 o 
   7  -9   4       24.01       -8.32     20.52 o 
   8  -9   4        4.05       34.96     22.87 o 
  -7  -8   4       22.99       61.82     24.29 o 
  -6  -8   4       24.05       54.27     19.70 o 
  -5  -8   4        2.43       13.87      8.75 o 
  -4  -8   4       36.52       42.85     11.99 o 
  -3  -8   4       11.84        7.55     14.21 o 
  -2  -8   4       79.21       66.05     10.84 o 
  -1  -8   4        0.02      -10.69      7.13 o 
   0  -8   4      331.65      338.46     29.13 o 
   1  -8   4       69.17       83.56     17.74 o 
   2  -8   4      733.51      726.41     38.61 o 
   3  -8   4       10.11        3.48     17.23 o 
   4  -8   4      153.61      154.62     30.53 o 
   5  -8   4       11.23       15.88     12.86 o 
   6  -8   4       39.83       49.36     15.18 o 
   7  -8   4        2.67       15.87     18.66 o 
   8  -8   4        0.03      -11.00     16.47 o 
   9  -8   4        0.13       40.54     23.53 o 
  -8  -7   4        5.23       19.31     14.55 o 
  -7  -7   4       13.95       11.22     14.72 o 
  -6  -7   4       39.84       72.88     20.35 o 
  -5  -7   4        4.57        6.51      7.27 o 
  -4  -7   4       89.26       93.22     12.58 o 
  -3  -7   4      374.55      380.84     21.65 o 
  -2  -7   4      490.62      474.48     21.53 o 
  -1  -7   4       15.41       13.11      5.88 o 
   0  -7   4      212.75      248.63     15.18 o 
   1  -7   4      198.63      189.00     22.59 o 
   2  -7   4       26.15       29.17     12.69 o 
   3  -7   4       94.03       70.12     16.35 o 
   4  -7   4       83.28       66.61     16.54 o 
   5  -7   4       90.79       93.74     19.78 o 
   6  -7   4       37.52       42.53     13.84 o 
   7  -7   4       37.69       19.86     22.92 o 
   8  -7   4        3.96       17.40     17.62 o 
   9  -7   4       13.03       28.72     21.23 o 
  -9  -6   4       29.37       87.16     38.13 o 
  -8  -6   4        0.06       15.48     23.80 o 
  -7  -6   4       20.51       24.35     17.84 o 
  -6  -6   4       12.90       10.78     13.13 o 
  -5  -6   4       32.97       30.30      8.06 o 
  -4  -6   4       82.93       94.32     12.13 o 
  -3  -6   4      282.83      277.84     18.11 o 
  -2  -6   4      429.26      435.52     18.84 o 
  -1  -6   4       10.29       13.03      8.36 o 
   0  -6   4     1963.87     1891.93     33.91 o 
   1  -6   4      117.84      120.09      9.76 o 
   2  -6   4      879.89      867.82     37.18 o 
   3  -6   4        3.56        4.68      9.40 o 
   4  -6   4       22.98       30.36     12.29 o 
   5  -6   4      301.56      306.21     28.10 o 
   6  -6   4       61.38       55.73     15.45 o 
   7  -6   4       73.38       96.40     32.34 o 
   8  -6   4       62.72       59.64     27.25 o 
   9  -6   4       19.71       30.47     24.35 o 
  -9  -5   4       28.29       72.33     31.30 o 
  -8  -5   4       52.60       88.09     32.94 o 
  -7  -5   4       85.49       59.96     20.63 o 
  -6  -5   4       12.36        2.65      8.22 o 
  -5  -5   4       81.63       87.31     16.93 o 
  -4  -5   4     1682.22     1576.10     36.25 o 
  -3  -5   4       44.45       49.90      8.26 o 
  -2  -5   4        0.26        1.49      3.78 o 
  -1  -5   4      108.80      112.69     10.09 o 
   0  -5   4     1291.71     1233.79     23.98 o 
   1  -5   4     1231.73     1252.43     23.06 o 
   2  -5   4      237.03      248.08     11.01 o 
   3  -5   4        3.80        6.63      4.34 o 
   4  -5   4       50.32       41.92     13.14 o 
   5  -5   4      113.05      149.74     21.06 o 
   6  -5   4       80.13      108.91     31.98 o 
   7  -5   4       23.79       40.98     22.65 o 
   8  -5   4       58.35       29.87     22.16 o 
   9  -5   4       30.88       55.64     21.83 o 
  10  -5   4        0.00       42.35     19.53 o 
 -10  -4   4       12.37      -14.17     19.09 o 
  -9  -4   4        0.00       -4.21     20.41 o 
  -8  -4   4        5.02        3.83     14.72 o 
  -7  -4   4        0.74       -1.35      9.90 o 
  -6  -4   4       30.63       20.52     13.08 o 
  -5  -4   4        1.24        3.87      5.44 o 
  -4  -4   4       43.49       61.41      8.64 o 
  -3  -4   4        8.74       13.11      6.07 o 
  -2  -4   4        2.76        0.31      3.18 o 
  -1  -4   4      170.60      182.30     11.45 o 
   0  -4   4      154.94      176.13     19.80 o 
   1  -4   4       25.31       23.93      9.00 o 
   2  -4   4        0.02        7.43      3.30 o 
   3  -4   4       54.15       65.12      7.58 o 
   4  -4   4        0.03       -2.16      4.20 o 
   5  -4   4       57.29       54.80      9.95 o 
   6  -4   4        6.36       20.68      8.28 o 
   7  -4   4      267.43      243.03     43.33 o 
   8  -4   4      221.24      213.65     43.00 o 
   9  -4   4       41.75       51.48     24.84 o 
  10  -4   4       14.73       29.60     18.49 o 
 -10  -3   4       16.31       24.30     16.50 o 
  -9  -3   4       10.70        5.58     10.01 o 
  -8  -3   4      115.45       88.79     19.61 o 
  -7  -3   4      379.90      365.71     33.36 o 
  -6  -3   4        3.22        5.57      9.71 o 
  -5  -3   4      123.70      140.85     12.79 o 
  -4  -3   4      424.96      411.01     17.03 o 
  -3  -3   4       43.91       47.24     11.49 o 
  -2  -3   4       55.50       61.53      7.72 o 
  -1  -3   4        3.16        5.73      5.68 o 
   0  -3   4        0.11        3.04      5.75 o 
   1  -3   4      519.54      487.06     23.50 o 
   2  -3   4       41.43       47.89      9.06 o 
   3  -3   4      267.91      228.50     19.76 o 
   4  -3   4       74.44       66.68      9.57 o 
   5  -3   4       14.22       17.87     10.08 o 
   6  -3   4       14.07       25.96     14.98 o 
   7  -3   4      225.09      242.60     34.39 o 
   8  -3   4        2.04       32.97     11.44 o 
   9  -3   4       38.73       74.63     25.06 o 
  10  -3   4       53.06       40.27     22.38 o 
 -10  -2   4       60.54       88.10     27.71 o 
  -9  -2   4        7.93       -0.60     11.74 o 
  -8  -2   4      159.73      112.19     20.44 o 
  -7  -2   4        9.18        4.05     12.23 o 
  -6  -2   4      316.47      338.46     29.10 o 
  -5  -2   4       66.87       72.47      8.66 o 
  -4  -2   4      279.08      270.88     12.51 o 
  -3  -2   4      410.94      361.35     15.18 o 
  -2  -2   4      759.75      733.03     18.42 o 
  -1  -2   4       10.92        7.36      4.18 o 
   0  -2   4        3.17        0.05      3.16 o 
   1  -2   4       67.55       72.35      6.05 o 
   2  -2   4       88.92       91.62      8.58 o 
   3  -2   4       68.88       74.15      9.57 o 
   4  -2   4       26.34       35.19      9.13 o 
   5  -2   4        0.10       12.34     11.96 o 
   6  -2   4       26.51       28.90      8.94 o 
   7  -2   4      297.19      282.28     33.95 o 
   8  -2   4        0.18        9.48     17.84 o 
   9  -2   4       13.54       39.04     18.68 o 
 -11  -1   4        0.75        7.05     23.09 o 
 -10  -1   4        7.21       11.93     17.10 o 
  -9  -1   4      564.08      552.21     44.53 o 
  -8  -1   4      263.07      238.58     38.38 o 
  -7  -1   4      286.35      259.92     28.48 o 
  -6  -1   4      594.67      593.78     33.74 o 
  -5  -1   4      350.86      367.05     17.97 o 
  -4  -1   4      161.68      151.63      8.35 o 
  -3  -1   4      223.07      221.57     10.47 o 
  -2  -1   4      688.89      690.03     17.19 o 
  -1  -1   4      170.51      178.46      9.48 o 
   0  -1   4      261.48      258.48     10.07 o 
   1  -1   4     3816.28     3753.22     37.81 o 
   2  -1   4     1026.02     1042.11     23.21 o 
   3  -1   4      156.90      179.04     19.76 o 
   4  -1   4      309.24      310.45     17.97 o 
   5  -1   4       82.05       68.98     10.93 o 
   6  -1   4      116.03      129.65     15.58 o 
   7  -1   4      185.60      150.57     32.61 o 
   8  -1   4       85.63       89.49     18.38 o 
   9  -1   4        4.39      -14.72     14.66 o 
 -11   0   4       28.28       21.31     14.69 o 
 -10   0   4       64.69       86.95     21.69 o 
  -9   0   4        2.30        5.87     11.04 o 
  -8   0   4      437.36      403.27     35.96 o 
  -7   0   4        0.79        0.16     10.10 o 
  -6   0   4       95.99      107.13     34.52 o 
  -5   0   4      832.48      755.49     37.12 o 
  -4   0   4        8.53        0.15      7.28 o 
  -3   0   4      633.50      635.06     15.65 o 
  -2   0   4      665.23      652.20     16.54 o 
  -1   0   4       64.73       75.32      7.32 o 
   0   0   4     1491.03     1450.44     23.15 o 
   1   0   4      472.88      487.58     21.70 o 
   2   0   4     1432.10     1400.71     27.26 o 
   3   0   4      404.74      422.89     17.58 o 
   4   0   4       81.41       92.95     11.73 o 
   5   0   4       15.86       13.78      7.56 o 
   6   0   4      856.85      820.30     30.16 o 
   7   0   4        0.16        0.04      7.00 o 
   8   0   4        1.94       18.82     15.76 o 
   9   0   4        4.15        0.44     19.31 o 
 -11   1   4      220.62      223.71     32.52 o 
 -10   1   4      103.99       77.75     18.39 o 
  -9   1   4       33.27       10.01     21.01 o 
  -8   1   4     1064.62     1054.46     49.30 o 
  -7   1   4      142.35      145.78     23.42 o 
  -6   1   4       35.19       28.93     11.43 o 
  -5   1   4       40.33       46.40     12.04 o 
  -4   1   4      385.39      348.43     22.94 o 
  -3   1   4     1033.28     1020.42     19.87 o 
  -2   1   4      674.19      678.09     19.93 o 
  -1   1   4      496.78      467.41     14.23 o 
   0   1   4      638.96      592.41     15.36 o 
   1   1   4      276.87      288.98     12.19 o 
   2   1   4     1093.18     1169.01     25.38 o 
   3   1   4       94.21       88.23     10.52 o 
   4   1   4       23.61       20.32      7.90 o 
   5   1   4      196.33      176.79     16.62 o 
   6   1   4      175.93      159.16     22.32 o 
   7   1   4       14.38       20.22     10.83 o 
   8   1   4       17.25       27.30     17.95 o 
   9   1   4       11.11       30.42     20.19 o 
 -11   2   4       77.18      118.82     22.91 o 
 -10   2   4       32.04       34.46     35.07 o 
  -9   2   4       58.84      100.19     21.97 o 
  -8   2   4       39.10       49.56     21.80 o 
  -7   2   4      194.52      166.93     24.65 o 
  -6   2   4      215.26      245.96     28.48 o 
  -5   2   4        3.26       14.12      8.93 o 
  -4   2   4      913.22      990.52     31.13 o 
  -3   2   4        2.50        4.01      4.22 o 
  -2   2   4      663.61      730.97     19.00 o 
  -1   2   4      311.35      295.73     11.97 o 
   0   2   4      818.89      816.80     16.86 o 
   1   2   4      489.88      534.66     26.97 o 
   2   2   4        1.15        9.97      5.80 o 
   3   2   4        0.56        5.04      4.17 o 
   4   2   4        0.08       -3.34      8.95 o 
   5   2   4        0.85        7.37      9.50 o 
   6   2   4       78.16       84.06     18.47 o 
   7   2   4      105.34      122.66     20.90 o 
   8   2   4       66.62       59.64     24.78 o 
   9   2   4       19.27       36.33     24.02 o 
 -11   3   4      190.16      279.65     36.42 o 
 -10   3   4      304.33      280.04     34.66 o 
  -9   3   4      160.37      177.92     27.58 o 
  -8   3   4      251.64      218.77     28.70 o 
  -7   3   4       48.90       36.67     22.16 o 
  -6   3   4       17.50       16.64     11.57 o 
  -5   3   4       45.13       43.62     12.33 o 
  -4   3   4      376.79      382.56     27.05 o 
  -3   3   4      651.61      676.89     19.86 o 
  -2   3   4       27.73       21.83      5.72 o 
  -1   3   4      124.04      124.80     10.74 o 
   0   3   4      195.41      194.90     17.79 o 
   1   3   4       48.08       61.70     11.78 o 
   2   3   4        0.23        5.77      7.97 o 
   3   3   4       15.79       25.02     11.26 o 
   4   3   4        1.38       -6.24      8.80 o 
   5   3   4        5.16       19.35     12.45 o 
   6   3   4       14.89       43.74     14.35 o 
   7   3   4       26.35       36.75     18.71 o 
   8   3   4       87.36       88.36     31.46 o 
 -11   4   4        0.76      -11.14      9.86 o 
 -10   4   4      114.81      133.22     23.58 o 
  -9   4   4      110.01      117.26     22.50 o 
  -8   4   4       99.01      117.50     21.31 o 
  -7   4   4        5.64        4.71     20.19 o 
  -6   4   4        1.62        6.18      9.79 o 
  -5   4   4       57.39       79.49      9.32 o 
  -4   4   4      170.16      164.06     13.00 o 
  -3   4   4     1376.03     1434.65     31.05 o 
  -2   4   4       73.84       81.60     14.22 o 
  -1   4   4        3.70        3.73      3.38 o 
   0   4   4      272.91      309.80     22.81 o 
   1   4   4       63.59       59.29     12.79 o 
   2   4   4      283.13      261.96     24.38 o 
   3   4   4        1.58       -5.22      8.43 o 
   4   4   4      229.86      242.34     27.43 o 
   5   4   4      263.42      263.87     33.18 o 
   6   4   4        1.04       10.62     11.55 o 
   7   4   4       16.69       45.32     14.06 o 
   8   4   4       11.70       14.50     20.35 o 
 -11   5   4       13.63       29.12     13.44 o 
 -10   5   4       16.64       29.18     13.93 o 
  -9   5   4        2.59       -4.48     18.22 o 
  -8   5   4       76.72       80.99     18.15 o 
  -7   5   4       95.36       85.65     18.45 o 
  -6   5   4      143.02      149.09     21.04 o 
  -5   5   4      156.31      147.09     13.19 o 
  -4   5   4        2.77        1.00      5.45 o 
  -3   5   4      726.47      764.57     24.47 o 
  -2   5   4        0.04        7.87      4.84 o 
  -1   5   4      486.80      511.93     27.04 o 
   0   5   4      993.99      960.85     54.14 o 
   1   5   4      249.82      253.87     24.90 o 
   2   5   4        6.54       15.73     11.35 o 
   3   5   4       78.63       41.53     13.89 o 
   4   5   4       29.65       50.46     24.26 o 
   5   5   4        0.01        5.55     11.17 o 
   6   5   4        3.11       -5.81     10.55 o 
   7   5   4       41.74       55.14     16.65 o 
 -10   6   4       76.97       63.55     17.40 o 
  -9   6   4        4.57       10.03     10.91 o 
  -8   6   4      612.26      516.98     47.19 o 
  -7   6   4      713.34      720.23     65.63 o 
  -6   6   4        0.26       -8.71      8.35 o 
  -5   6   4      273.74      271.51     18.28 o 
  -4   6   4      406.25      384.98     27.18 o 
  -3   6   4        0.66        0.88      5.94 o 
  -2   6   4      326.11      329.10     34.74 o 
  -1   6   4      178.35      146.72     19.51 o 
   0   6   4       40.58       42.08     12.17 o 
   1   6   4        9.39       -3.10      8.51 o 
   2   6   4        8.84        2.23      8.75 o 
   3   6   4       65.20       56.83     14.84 o 
   4   6   4      261.36      239.49     29.30 o 
   5   6   4      100.24       99.58     20.88 o 
   6   6   4        1.67        6.26     11.52 o 
 -10   7   4       23.98       12.91     17.75 o 
  -9   7   4        9.51        6.46     12.47 o 
  -8   7   4      133.17      118.43     20.18 o 
  -7   7   4      183.47      154.01     23.07 o 
  -6   7   4      180.45      199.38     24.39 o 
  -5   7   4      138.11      126.88     14.24 o 
  -4   7   4      236.33      238.00     18.28 o 
  -3   7   4        1.43       -7.12      6.81 o 
  -2   7   4       54.56       40.81     12.20 o 
  -1   7   4      112.36      135.25     20.62 o 
   0   7   4        9.13       -0.40     12.58 o 
   1   7   4        0.03       -3.89      8.25 o 
   2   7   4       31.12       43.68     14.58 o 
   3   7   4        0.52        3.32      9.34 o 
   4   7   4       93.04       72.87     17.05 o 
   5   7   4        7.87        3.95     10.21 o 
   6   7   4        4.34        7.42     14.47 o 
 -10   8   4       26.50       22.97     13.91 o 
  -9   8   4        2.50        4.04      9.66 o 
  -8   8   4       21.55       -2.82     25.50 o 
  -7   8   4        7.46       20.48     11.08 o 
  -6   8   4        0.45       -4.10     12.86 o 
  -5   8   4       35.40       39.65     10.60 o 
  -4   8   4      152.10      165.91     56.96 o 
  -3   8   4       77.52       78.57     15.85 o 
  -2   8   4      111.93      123.23     21.75 o 
  -1   8   4       60.30       73.66     17.89 o 
   0   8   4        6.40       14.84     14.42 o 
   1   8   4      125.61      149.53     22.74 o 
   2   8   4       73.86       88.00     23.12 o 
   3   8   4      362.49      397.42     37.97 o 
   4   8   4       10.60        0.34     16.06 o 
   5   8   4        0.74       -0.04      8.51 o 
  -9   9   4      105.12      127.39     36.06 o 
  -8   9   4       36.72       31.43     12.34 o 
  -7   9   4        9.93       15.61     11.23 o 
  -6   9   4        2.90       21.01     16.30 o 
  -5   9   4       25.11       39.06     17.29 o 
  -4   9   4        0.04      -12.24     15.59 o 
  -3   9   4      116.13      115.86     19.86 o 
  -2   9   4        5.85       14.43      9.57 o 
  -1   9   4        1.66       10.83     18.96 o 
   0   9   4      191.55      193.77     30.12 o 
   1   9   4       99.48      102.14     18.72 o 
   2   9   4        6.57      -12.85      8.68 o 
   3   9   4        2.71       10.86     19.34 o 
   4   9   4        9.67       27.43     12.23 o 
  -8  10   4       27.97       35.84     18.82 o 
  -7  10   4       10.01       25.39     14.83 o 
  -6  10   4        0.06       -8.43     12.97 o 
  -5  10   4       59.55       48.26     19.70 o 
  -4  10   4        0.08       -0.41     11.41 o 
  -3  10   4        0.58        5.40      8.31 o 
  -2  10   4       69.57       62.91     13.89 o 
  -1  10   4       49.20       82.37     16.77 o 
   0  10   4        1.27       20.80     10.69 o 
   1  10   4       17.33        2.13      9.78 o 
   2  10   4        3.98        1.60      9.94 o 
  -6  11   4       14.33        7.99     12.69 o 
  -5  11   4       19.99       65.82     21.88 o 
  -4  11   4       11.54       14.36      9.37 o 
  -3  11   4        4.85        1.46     12.94 o 
  -2  11   4        1.95      -14.18      9.46 o 
  -1  11   4       17.69       19.42     21.34 o 
   0  11   4       10.16       18.49     18.11 o 
   1 -13   5       38.07       14.39     17.73 o 
   2 -13   5       62.69       42.24     25.11 o 
  -2 -12   5       10.98       23.85     15.92 o 
  -1 -12   5       18.14       32.28     16.96 o 
   0 -12   5        0.12      -11.87     14.06 o 
   1 -12   5        0.00       -6.35     15.21 o 
   2 -12   5     1308.40     1232.01     85.46 o 
   3 -12   5       19.08       17.79     13.36 o 
   4 -12   5        4.83       32.74     26.26 o 
   5 -12   5       56.89       68.94     18.91 o 
  -4 -11   5        2.56        6.51     17.12 o 
  -3 -11   5        6.99       12.86     15.70 o 
  -2 -11   5      123.51      102.04     31.13 o 
  -1 -11   5        3.93       -0.27     12.09 o 
   0 -11   5       39.72       45.30     19.59 o 
   1 -11   5        0.07      -16.90     19.94 o 
   2 -11   5        1.10        3.73     12.31 o 
   3 -11   5       52.43       49.00     16.11 o 
   4 -11   5        1.10       17.88     19.26 o 
   5 -11   5       77.09       91.35     21.55 o 
   6 -11   5        7.99        0.58     34.93 o 
  -5 -10   5       33.78       24.46     16.74 o 
  -4 -10   5       43.26       54.33     20.46 o 
  -3 -10   5        0.58       18.22     13.35 o 
  -2 -10   5      241.05      231.27     40.05 o 
  -1 -10   5      467.61      465.74     36.69 o 
   0 -10   5      211.07      218.76     33.57 o 
   1 -10   5       16.98       22.59     12.51 o 
   2 -10   5      394.52      363.96     36.67 o 
   3 -10   5       41.32       44.65     16.39 o 
   4 -10   5       44.44       48.09     15.67 o 
   5 -10   5        4.56       -5.40     29.44 o 
   6 -10   5        5.74        9.34     15.46 o 
   7 -10   5       11.38       24.73     22.82 o 
  -5  -9   5        2.27      -13.46      8.97 o 
  -4  -9   5        8.56       14.06     12.26 o 
  -3  -9   5      389.00      311.70     43.66 o 
  -2  -9   5      165.19      142.29     34.28 o 
  -1  -9   5      173.25      218.36     25.96 o 
   0  -9   5      362.77      317.56     30.87 o 
   1  -9   5     1202.26     1179.70     50.79 o 
   2  -9   5      157.12      141.33     28.67 o 
   3  -9   5        2.65       12.80     13.31 o 
   4  -9   5       45.76       64.85     16.61 o 
   5  -9   5        3.37        4.14     16.22 o 
   6  -9   5        1.83        4.49     10.55 o 
   7  -9   5        3.47       14.17     22.98 o 
   8  -9   5        0.02       42.07     22.32 o 
  -7  -8   5      110.94      131.75     29.49 o 
  -6  -8   5        0.76      -15.18     10.12 o 
  -5  -8   5        2.00       11.93     10.70 o 
  -4  -8   5       41.20       43.30      8.76 o 
  -3  -8   5     1059.83      948.95     32.18 o 
  -2  -8   5       13.31       13.01      9.06 o 
  -1  -8   5      218.39      215.74     25.09 o 
   0  -8   5       25.99       34.46     12.10 o 
   1  -8   5      342.46      359.84     31.82 o 
   2  -8   5        4.24        3.75      9.83 o 
   3  -8   5       88.88      103.59     20.84 o 
   4  -8   5      399.46      405.66     36.23 o 
   5  -8   5       97.35       94.17     19.61 o 
   6  -8   5       12.97       14.11     11.30 o 
   7  -8   5       15.40        1.20     18.77 o 
   8  -8   5       12.29        4.60     19.81 o 
  -8  -7   5       22.95       28.07     24.51 o 
  -7  -7   5        0.26        7.93     13.79 o 
  -6  -7   5        3.49        9.96     12.36 o 
  -5  -7   5      102.61      111.59     17.42 o 
  -4  -7   5      148.73      172.32     22.45 o 
  -3  -7   5       24.01       23.09      7.25 o 
  -2  -7   5      127.20      113.29     19.33 o 
  -1  -7   5       28.31       36.32     12.57 o 
   0  -7   5        4.03       23.53     10.51 o 
   1  -7   5       54.15       43.12     18.85 o 
   2  -7   5      751.33      728.71     37.75 o 
   3  -7   5      157.77      165.95     23.69 o 
   4  -7   5        1.87        2.47     11.15 o 
   5  -7   5       45.64       52.54     16.29 o 
   6  -7   5       39.49       61.39     16.26 o 
   7  -7   5       31.33       18.33     21.12 o 
   8  -7   5       77.54      146.85     38.74 o 
   9  -7   5        1.08       -5.74     19.42 o 
  -9  -6   5        0.16      -12.75     20.74 o 
  -8  -6   5        6.10       47.44     26.86 o 
  -7  -6   5        0.44        1.37     17.12 o 
  -6  -6   5       28.53       37.05     11.53 o 
  -5  -6   5      133.92      125.48     14.66 o 
  -4  -6   5       17.00       16.01      6.58 o 
  -3  -6   5      745.81      732.78     30.36 o 
  -2  -6   5      363.09      374.61     18.75 o 
  -1  -6   5       15.39       14.98      4.79 o 
   0  -6   5      338.33      378.50     27.29 o 
   1  -6   5       28.48       40.72     15.81 o 
   2  -6   5      567.71      566.65     36.00 o 
   3  -6   5        0.20       -1.75      8.64 o 
   4  -6   5        0.69       -4.07      9.68 o 
   5  -6   5       12.71       12.93     10.49 o 
   6  -6   5       14.08        1.48     11.47 o 
   7  -6   5      420.49      414.72     59.58 o 
   8  -6   5      361.58      317.28     54.00 o 
   9  -6   5       16.78       69.59     29.44 o 
  -9  -5   5        0.11       -7.77     20.52 o 
  -8  -5   5       19.62       10.49     29.08 o 
  -7  -5   5        0.40       15.66     11.10 o 
  -6  -5   5       11.10       11.85     10.49 o 
  -5  -5   5      902.08      874.33     28.74 o 
  -4  -5   5      235.93      247.85     17.01 o 
  -3  -5   5      104.39      117.85     12.25 o 
  -2  -5   5        4.65       -2.11      5.20 o 
  -1  -5   5      188.46      197.38     11.72 o 
   0  -5   5      129.25      136.28      8.10 o 
   1  -5   5        3.46        2.31      7.09 o 
   2  -5   5      120.73      120.17     35.10 o 
   3  -5   5        0.04       -4.38      8.31 o 
   4  -5   5       37.47       20.41     12.55 o 
   5  -5   5       77.96       78.06     17.00 o 
   6  -5   5        0.36       11.53     14.88 o 
   7  -5   5      368.15      359.19     54.88 o 
   8  -5   5       24.03       34.58     22.60 o 
   9  -5   5      105.16      187.94     44.43 o 
 -10  -4   5        0.31       -6.46     19.31 o 
  -9  -4   5       63.45       45.58     21.94 o 
  -8  -4   5      182.11      152.52     25.26 o 
  -7  -4   5      341.17      373.12     34.34 o 
  -6  -4   5       60.53       65.64     16.00 o 
  -5  -4   5     1079.10      968.19     28.81 o 
  -4  -4   5      204.57      224.36     15.83 o 
  -3  -4   5       13.86       18.08      6.00 o 
  -2  -4   5        1.36       -1.39      4.21 o 
  -1  -4   5      260.75      271.55     12.71 o 
   0  -4   5      555.60      558.34     25.48 o 
   1  -4   5      495.94      479.57     24.09 o 
   2  -4   5       23.04       25.34     10.75 o 
   3  -4   5       14.89       18.80     10.61 o 
   4  -4   5       20.67       19.20     10.83 o 
   5  -4   5       52.92       59.63     16.88 o 
   6  -4   5        4.84       -0.95      9.88 o 
   7  -4   5      202.64      251.06     28.22 o 
   8  -4   5       47.96       64.67     23.25 o 
   9  -4   5        1.40       13.95     17.78 o 
 -10  -3   5       18.49       49.40     14.16 o 
  -9  -3   5        0.51        7.70     10.45 o 
  -8  -3   5       37.54       41.05     15.07 o 
  -7  -3   5     1941.47     1924.86     64.43 o 
  -6  -3   5       48.62       61.19     14.96 o 
  -5  -3   5       58.36       60.37      8.41 o 
  -4  -3   5      229.92      206.21     13.86 o 
  -3  -3   5      199.10      199.07     13.27 o 
  -2  -3   5      405.95      437.92     16.03 o 
  -1  -3   5        0.00        1.98      4.12 o 
   0  -3   5      100.20      110.51     13.26 o 
   1  -3   5       88.36       99.25     13.68 o 
   2  -3   5       33.43       36.39      9.98 o 
   3  -3   5       91.84      105.31     13.33 o 
   4  -3   5      164.42      188.47     15.16 o 
   5  -3   5      105.07       86.11     12.44 o 
   6  -3   5       27.67       28.73      8.85 o 
   7  -3   5      424.31      463.77     34.54 o 
   8  -3   5       19.76       42.24     22.16 o 
   9  -3   5        5.87       14.77     16.03 o 
 -10  -2   5       59.10       67.94     36.06 o 
  -9  -2   5      416.66      385.09     50.14 o 
  -8  -2   5       63.64       71.98     16.94 o 
  -7  -2   5     1892.09     1912.37     62.74 o 
  -6  -2   5       43.29       35.78     13.47 o 
  -5  -2   5        2.16        5.79      4.14 o 
  -4  -2   5        4.63        6.37      3.82 o 
  -3  -2   5       22.80       17.04      5.30 o 
  -2  -2   5      981.73      994.19     22.40 o 
  -1  -2   5     1273.45     1250.36     23.06 o 
   0  -2   5       67.37       59.18      6.17 o 
   1  -2   5       26.73       21.70      9.35 o 
   2  -2   5     1351.26     1351.18     26.36 o 
   3  -2   5       20.98       32.77      8.58 o 
   4  -2   5       43.83       49.81      9.53 o 
   5  -2   5       23.07       27.29      8.70 o 
   6  -2   5      803.02      768.67     41.01 o 
   7  -2   5       70.88       81.48     13.34 o 
   8  -2   5       33.21       23.79     11.85 o 
 -11  -1   5        0.04        9.68     10.62 o 
 -10  -1   5      132.94      156.69     28.45 o 
  -9  -1   5      578.21      669.36     48.35 o 
  -8  -1   5       53.03       58.63     16.63 o 
  -7  -1   5       20.19       23.93     11.96 o 
  -6  -1   5      118.79       98.53     17.95 o 
  -5  -1   5       46.95       65.88     13.62 o 
  -4  -1   5      233.92      264.74     12.06 o 
  -3  -1   5       88.63       96.43      8.77 o 
  -2  -1   5     1902.94     1962.01     31.00 o 
  -1  -1   5     1106.01     1117.76     22.10 o 
   0  -1   5      637.05      606.00     16.52 o 
   1  -1   5      759.72      749.14     19.19 o 
   2  -1   5      840.98      829.04     22.28 o 
   3  -1   5      281.53      284.37     16.60 o 
   4  -1   5       60.59       63.55     10.58 o 
   5  -1   5       59.85       53.08     12.12 o 
   6  -1   5      228.51      227.41     19.90 o 
   7  -1   5       72.46       93.06     14.69 o 
   8  -1   5       23.63       10.45     15.21 o 
   9  -1   5       15.85        2.57     15.43 o 
 -11   0   5        3.60       29.29     19.70 o 
 -10   0   5       51.92       76.98     18.31 o 
  -9   0   5      345.09      277.72     64.45 o 
  -8   0   5      453.10      363.85     87.65 o 
  -7   0   5       64.56       83.12     20.16 o 
  -6   0   5       25.12       18.33     11.27 o 
  -5   0   5      128.31      137.77     18.25 o 
  -4   0   5      751.10      827.00     27.13 o 
  -3   0   5      327.45      338.10     13.70 o 
  -2   0   5      922.17      966.16     21.58 o 
  -1   0   5       63.39       58.48      7.66 o 
   0   0   5      161.16      159.96     10.24 o 
   1   0   5      256.25      245.72     12.41 o 
   2   0   5      767.24      825.10     22.84 o 
   3   0   5        1.11        4.28      5.54 o 
   4   0   5       85.28       92.37     11.79 o 
   5   0   5       29.09       24.60      7.86 o 
   6   0   5      133.68      113.54     14.69 o 
   7   0   5       48.25       69.20     16.11 o 
   8   0   5      104.88      106.85     30.86 o 
   9   0   5        0.94       -8.10     18.71 o 
 -11   1   5       73.23       58.26     39.20 o 
 -10   1   5      188.57      195.65     58.51 o 
  -9   1   5       36.66       45.05     15.68 o 
  -8   1   5        0.10       -0.87     11.74 o 
  -7   1   5      491.78      445.05     34.19 o 
  -6   1   5       27.10       11.17      9.96 o 
  -5   1   5       52.64       80.20     15.11 o 
  -4   1   5     2022.33     2072.73     29.67 o 
  -3   1   5      348.19      362.55     13.68 o 
  -2   1   5     2380.39     2420.71     34.58 o 
  -1   1   5      797.97      779.68     19.61 o 
   0   1   5       10.27        6.73      3.93 o 
   1   1   5     1875.18     1948.39     31.38 o 
   2   1   5       22.20       20.40      6.01 o 
   3   1   5      948.47      947.97     26.95 o 
   4   1   5       66.94       65.07     10.73 o 
   5   1   5       89.30       92.61     17.79 o 
   6   1   5        0.48        3.96      9.42 o 
   7   1   5       88.33      108.41     19.09 o 
   8   1   5        9.84       29.87     19.31 o 
 -11   2   5       52.70       34.97     16.08 o 
 -10   2   5        9.23       22.84     14.01 o 
  -9   2   5       42.75       33.77     14.85 o 
  -8   2   5       30.71       31.07     17.18 o 
  -7   2   5       30.84       21.80     12.18 o 
  -6   2   5      204.67      233.54     25.55 o 
  -5   2   5      808.72      770.42     35.59 o 
  -4   2   5      210.37      213.28     11.31 o 
  -3   2   5     1228.02     1361.04     31.61 o 
  -2   2   5     2477.46     2609.63     37.16 o 
  -1   2   5     1336.74     1338.40     25.93 o 
   0   2   5        2.88        2.32      4.25 o 
   1   2   5     3530.19     3744.61     41.93 o 
   2   2   5       70.65       64.91      7.95 o 
   3   2   5      153.99      162.52     20.31 o 
   4   2   5       84.88       92.49     17.33 o 
   5   2   5        2.10       -4.48      9.87 o 
   6   2   5      174.32      190.15     26.17 o 
   7   2   5        7.76      -10.83     23.42 o 
   8   2   5       52.69      117.96     33.98 o 
 -11   3   5       60.04       77.13     20.16 o 
 -10   3   5       62.63       72.92     17.55 o 
  -9   3   5      253.86      240.27     36.30 o 
  -8   3   5       73.00       90.10     20.06 o 
  -7   3   5     1541.46     1397.07     54.53 o 
  -6   3   5      332.30      316.93     29.09 o 
  -5   3   5      287.54      322.43     26.30 o 
  -4   3   5      111.89      127.07     11.35 o 
  -3   3   5       34.13       34.64      7.09 o 
  -2   3   5       35.68       38.77      9.62 o 
  -1   3   5     1379.45     1388.44     26.62 o 
   0   3   5     1074.03     1127.51     20.35 o 
   1   3   5      146.68      158.55     18.57 o 
   2   3   5       32.66       35.50     11.68 o 
   3   3   5        8.20       -6.05      8.86 o 
   4   3   5        6.93        5.20     10.34 o 
   5   3   5        3.00        2.11      9.50 o 
   6   3   5      165.03      120.49     22.31 o 
   7   3   5        0.65        7.90     29.16 o 
   8   3   5       38.07       82.23     33.70 o 
 -11   4   5       34.28       33.01     15.21 o 
 -10   4   5       69.33       93.22     20.53 o 
  -9   4   5       27.50       36.11     13.75 o 
  -8   4   5       75.21      107.54     20.48 o 
  -7   4   5       66.06       58.28     16.32 o 
  -6   4   5       14.28       20.52     11.21 o 
  -5   4   5       25.96       17.01     11.71 o 
  -4   4   5      549.79      614.56     21.61 o 
  -3   4   5       95.85      115.40     11.61 o 
  -2   4   5      292.57      290.40     14.99 o 
  -1   4   5      663.98      652.50     18.01 o 
   0   4   5      241.30      268.38     24.46 o 
   1   4   5       10.35        8.19      9.47 o 
   2   4   5       62.00       57.87     15.18 o 
   3   4   5        0.10       -3.95      9.40 o 
   4   4   5      575.37      573.87     41.03 o 
   5   4   5       28.86        8.00     11.66 o 
   6   4   5        0.83       -6.06      9.46 o 
   7   4   5       29.81       43.08     15.17 o 
 -11   5   5        4.42      -10.33     18.06 o 
 -10   5   5       11.79       23.33     12.75 o 
  -9   5   5      192.46      237.86     30.65 o 
  -8   5   5      436.07      364.56     35.74 o 
  -7   5   5      113.83      119.56     20.85 o 
  -6   5   5       59.17       64.84     15.12 o 
  -5   5   5       91.73       78.34     16.05 o 
  -4   5   5        1.12        3.81      7.23 o 
  -3   5   5       42.45       40.10      8.28 o 
  -2   5   5      891.11      882.12     25.13 o 
  -1   5   5      229.34      230.70     22.57 o 
   0   5   5       40.59       39.90     12.02 o 
   1   5   5      111.60      110.26     18.80 o 
   2   5   5       37.69       34.85     13.95 o 
   3   5   5       33.60       31.13     14.27 o 
   4   5   5      788.40      724.60     43.58 o 
   5   5   5       80.67       73.83     18.65 o 
   6   5   5        2.85       -3.24     10.38 o 
   7   5   5       69.50       74.28     19.28 o 
 -10   6   5        3.53       16.29     10.82 o 
  -9   6   5        9.04        5.41     20.08 o 
  -8   6   5      521.50      605.77     78.92 o 
  -7   6   5       20.65       26.50     32.12 o 
  -6   6   5       50.16       72.61     16.79 o 
  -5   6   5      206.06      247.27     26.01 o 
  -4   6   5     1157.78     1108.18     41.50 o 
  -3   6   5      266.86      277.12     24.19 o 
  -2   6   5        0.40        8.11      8.68 o 
  -1   6   5      205.25      232.93     25.09 o 
   0   6   5       17.95       38.05     12.98 o 
   1   6   5      549.23      526.18     35.90 o 
   2   6   5      490.67      480.00     37.33 o 
   3   6   5      682.56      713.81     44.93 o 
   4   6   5       34.02       20.73     12.66 o 
   5   6   5        5.62        0.10     10.68 o 
   6   6   5        4.99       -8.66     14.74 o 
 -10   7   5       23.12       25.53     12.77 o 
  -9   7   5        6.73       15.94     11.27 o 
  -8   7   5      495.35      493.59     40.53 o 
  -7   7   5        4.78       -6.24      8.22 o 
  -6   7   5      236.14      227.64     27.09 o 
  -5   7   5      169.22      177.95     22.83 o 
  -4   7   5        1.71       10.59     12.15 o 
  -3   7   5      129.17      105.86     18.04 o 
  -2   7   5      141.58      125.45     19.93 o 
  -1   7   5       47.23       53.36     13.89 o 
   0   7   5       43.50       43.16     13.40 o 
   1   7   5      351.40      301.16     31.19 o 
   2   7   5      117.20      130.84     21.15 o 
   3   7   5       83.40      110.58     19.75 o 
   4   7   5       66.63       82.21     18.48 o 
   5   7   5       12.37        5.57     11.41 o 
  -9   8   5       30.78       21.50     27.88 o 
  -8   8   5      147.87      170.56     25.67 o 
  -7   8   5        7.45       15.25     10.07 o 
  -6   8   5       35.39       16.91     14.44 o 
  -5   8   5       43.31       75.78     24.07 o 
  -4   8   5       93.43       98.95     16.39 o 
  -3   8   5       54.88       81.28     19.56 o 
  -2   8   5       55.70       51.22     14.20 o 
  -1   8   5      375.40      316.21     30.92 o 
   0   8   5        0.11        5.24     17.97 o 
   1   8   5      466.54      453.95     38.74 o 
   2   8   5        9.95       11.62     11.22 o 
   3   8   5      140.27      113.19     20.06 o 
   4   8   5       25.43       36.21     21.39 o 
  -9   9   5       88.93       82.00     30.89 o 
  -8   9   5       79.25      113.75     29.22 o 
  -7   9   5        4.79       -0.11     12.64 o 
  -6   9   5       32.77       13.73     14.50 o 
  -5   9   5        0.12      -16.19     12.47 o 
  -4   9   5       36.60       23.36     20.49 o 
  -3   9   5       10.83        6.11     10.35 o 
  -2   9   5      191.19      176.94     23.99 o 
  -1   9   5      635.10      583.36     65.11 o 
   0   9   5       20.05       16.37     13.54 o 
   1   9   5       17.38       29.68     11.89 o 
   2   9   5      140.40      147.04     24.95 o 
   3   9   5       37.86       12.51     17.18 o 
  -8  10   5       78.61      115.22     29.27 o 
  -7  10   5        0.69       24.73     16.09 o 
  -6  10   5       10.11       11.22     15.70 o 
  -5  10   5        2.34       26.70     14.44 o 
  -4  10   5       10.20       16.71     26.62 o 
  -3  10   5      254.50      218.06     44.23 o 
  -2  10   5       25.74       14.60     10.00 o 
  -1  10   5        2.50       -6.22      9.08 o 
   0  10   5       16.32        6.29     10.07 o 
   1  10   5        0.45       14.76     10.55 o 
   2  10   5       25.14        9.50     15.13 o 
  -6  11   5        6.42       29.54     13.19 o 
  -5  11   5       47.12       22.87     16.58 o 
  -4  11   5        0.43       -2.82      9.85 o 
  -3  11   5      274.31      249.22     30.10 o 
  -2  11   5      130.33      165.62     24.10 o 
  -1  11   5       56.37       29.89     22.49 o 
  -2 -12   6      130.29      134.87     33.98 o 
  -1 -12   6       77.26       58.43     25.66 o 
   0 -12   6       48.31       -3.78     14.99 o 
   1 -12   6       53.62       67.79     25.66 o 
   2 -12   6      501.15      478.08     45.00 o 
   3 -12   6        0.22       -4.65     27.30 o 
   4 -12   6        3.55       -2.08     12.81 o 
   5 -12   6       15.02       40.49     21.78 o 
  -3 -11   6        0.42       20.63     14.50 o 
  -2 -11   6       44.59       20.35     13.79 o 
  -1 -11   6       32.05       47.22     18.00 o 
   0 -11   6      373.10      414.44     39.49 o 
   1 -11   6      150.19      156.69     26.42 o 
   2 -11   6      162.98      173.30     27.86 o 
   3 -11   6        2.90       16.21     12.48 o 
   4 -11   6        2.41        0.42     11.10 o 
   5 -11   6       54.84       61.63     19.22 o 
   6 -11   6       18.89       50.89     24.05 o 
  -5 -10   6        0.25       -9.14     13.51 o 
  -4 -10   6        2.40        5.64     13.95 o 
  -3 -10   6      158.40      207.91     36.99 o 
  -2 -10   6      167.68      181.92     36.93 o 
  -1 -10   6      423.77      438.45     37.44 o 
   0 -10   6        4.20       25.23     18.36 o 
   1 -10   6       80.58       91.18     29.90 o 
   2 -10   6       56.62       43.48     15.84 o 
   3 -10   6      174.84      176.19     27.23 o 
   4 -10   6       89.58       69.50     19.29 o 
   5 -10   6       63.47       87.42     31.24 o 
   6 -10   6        0.28       -2.82     11.87 o 
   7 -10   6        8.07       -2.52     19.42 o 
  -4  -9   6       51.55       78.46     21.99 o 
  -3  -9   6        4.30       -0.13      8.73 o 
  -2  -9   6       66.09       48.86     14.22 o 
  -1  -9   6       20.42       16.97      9.92 o 
   0  -9   6       47.73       73.53     18.60 o 
   1  -9   6       58.96       90.68     27.85 o 
   2  -9   6        7.41       11.68     11.80 o 
   3  -9   6      130.08      131.63     24.67 o 
   4  -9   6        0.58        2.86     16.03 o 
   5  -9   6       87.48       86.27     20.17 o 
   6  -9   6       11.25       18.34     17.07 o 
   7  -9   6        2.56       -5.91     16.91 o 
   8  -9   6      148.63      111.56     36.06 o 
  -7  -8   6      152.57      190.07     40.60 o 
  -6  -8   6        9.53       27.25     13.40 o 
  -5  -8   6        3.26        2.96     10.78 o 
  -4  -8   6      270.90      292.80     27.75 o 
  -3  -8   6      437.46      463.15     33.81 o 
  -2  -8   6       65.97       90.05     35.26 o 
  -1  -8   6       32.74       25.22     13.98 o 
   0  -8   6       15.21        5.11     10.21 o 
   1  -8   6       49.32       62.15     16.12 o 
   2  -8   6       11.43       19.80     16.03 o 
   3  -8   6       71.07       90.31     19.79 o 
   4  -8   6      289.32      338.34     34.19 o 
   5  -8   6       99.00       71.56     26.97 o 
   6  -8   6        1.95        5.01     10.80 o 
   7  -8   6       10.89      -20.13     16.25 o 
   8  -8   6       90.64      117.03     34.96 o 
  -8  -7   6        2.87       30.86     21.39 o 
  -7  -7   6        2.48       30.53     21.61 o 
  -6  -7   6      251.80      318.48     46.18 o 
  -5  -7   6       27.30       33.37      8.35 o 
  -4  -7   6      644.72      599.80     30.22 o 
  -3  -7   6       59.35       54.18     13.40 o 
  -2  -7   6        5.04        4.16      8.21 o 
  -1  -7   6        2.85        8.65      9.07 o 
   0  -7   6        0.09        3.87      9.74 o 
   1  -7   6      157.76      208.64     28.07 o 
   2  -7   6       11.99       15.12     11.43 o 
   3  -7   6       53.91       49.80     16.23 o 
   4  -7   6      177.96      187.41     36.71 o 
   5  -7   6       73.55      100.20     19.82 o 
   6  -7   6      123.51      117.78     21.42 o 
   7  -7   6      344.96      322.86     56.03 o 
   8  -7   6      250.38      221.42     49.46 o 
  -9  -6   6        0.76      -26.59     17.73 o 
  -8  -6   6       14.49        9.19     17.45 o 
  -7  -6   6       41.87       35.60     13.59 o 
  -6  -6   6     1467.60     1414.21     55.18 o 
  -5  -6   6       23.83       43.36      9.78 o 
  -4  -6   6        2.72       -9.19      6.35 o 
  -3  -6   6        0.02       11.03      5.92 o 
  -2  -6   6        7.19        8.79      5.75 o 
  -1  -6   6      574.42      561.92     29.78 o 
   0  -6   6       13.87       18.08      9.35 o 
   1  -6   6       88.55      129.12     19.14 o 
   2  -6   6      121.61      100.26     17.68 o 
   3  -6   6       25.82       34.77     12.84 o 
   4  -6   6       97.78      131.43     21.43 o 
   5  -6   6       23.74       10.75     18.90 o 
   6  -6   6       18.70       46.88     15.12 o 
   7  -6   6       79.00       99.71     19.59 o 
   8  -6   6      108.30      103.13     33.48 o 
   9  -6   6        0.11      -10.78     16.30 o 
  -9  -5   6        4.27       17.88     14.64 o 
  -8  -5   6      726.20      751.74     50.36 o 
  -7  -5   6       33.44       32.84     13.14 o 
  -6  -5   6      416.39      418.42     34.36 o 
  -5  -5   6        9.35       15.13      6.07 o 
  -4  -5   6      121.74      112.02     13.82 o 
  -3  -5   6      241.11      282.31     17.86 o 
  -2  -5   6      173.68      173.91     13.61 o 
  -1  -5   6      120.89      148.21     11.06 o 
   0  -5   6       83.42       94.11     18.27 o 
   1  -5   6       18.29       18.34      9.77 o 
   2  -5   6       20.77       18.37     10.11 o 
   3  -5   6       40.45       26.22     12.99 o 
   4  -5   6       80.25       64.32     39.42 o 
   5  -5   6       42.84       43.95     15.49 o 
   6  -5   6      164.12      186.53     26.11 o 
   7  -5   6      470.65      533.69     42.24 o 
   8  -5   6       11.78       21.06     19.59 o 
   9  -5   6        1.43       31.68     20.95 o 
 -10  -4   6        7.27        6.05     11.54 o 
  -9  -4   6       11.35       14.20     27.88 o 
  -8  -4   6      199.48      240.31     30.28 o 
  -7  -4   6      420.48      425.61     36.17 o 
  -6  -4   6       27.67       12.13     11.27 o 
  -5  -4   6        1.59        4.34      4.36 o 
  -4  -4   6        0.01        5.47      4.77 o 
  -3  -4   6      276.44      314.84     21.46 o 
  -2  -4   6       21.08       18.84      8.82 o 
  -1  -4   6     2981.66     3103.96     42.32 o 
   0  -4   6      702.67      697.16     29.31 o 
   1  -4   6       85.06       78.58     13.51 o 
   2  -4   6        0.02       -6.38      8.64 o 
   3  -4   6      616.39      672.32     40.41 o 
   4  -4   6       39.11       32.02     15.62 o 
   5  -4   6       92.03      112.24     20.52 o 
   6  -4   6      242.99      260.32     36.30 o 
   7  -4   6       96.94      112.68     21.86 o 
   8  -4   6      152.21      170.98     37.86 o 
   9  -4   6      143.44      141.43     33.59 o 
 -10  -3   6       18.00       24.79     14.41 o 
  -9  -3   6      166.36      173.12     27.00 o 
  -8  -3   6      230.65      213.32     28.80 o 
  -7  -3   6        0.28       -1.21     13.81 o 
  -6  -3   6      112.53      125.86     20.37 o 
  -5  -3   6      151.29      145.11     13.04 o 
  -4  -3   6        3.90       -2.23      3.94 o 
  -3  -3   6     2830.22     3028.16     44.84 o 
  -2  -3   6      278.56      296.16     14.21 o 
  -1  -3   6        0.40        3.15      3.74 o 
   0  -3   6        3.65        9.87      3.39 o 
   1  -3   6      145.84      138.46      9.13 o 
   2  -3   6        0.09        0.19      7.56 o 
   3  -3   6      764.13      786.00     23.42 o 
   4  -3   6      519.31      545.65     22.06 o 
   5  -3   6       21.03       13.04     20.54 o 
   6  -3   6      252.62      226.12     26.40 o 
   7  -3   6       17.99       32.61     12.11 o 
   8  -3   6       14.97       38.46     18.16 o 
   9  -3   6       95.12      115.06     30.42 o 
 -10  -2   6       88.14       74.64     19.53 o 
  -9  -2   6      170.49      137.62     24.43 o 
  -8  -2   6       68.30       88.62     19.50 o 
  -7  -2   6       23.29       32.91     13.22 o 
  -6  -2   6      169.73      194.73     23.88 o 
  -5  -2   6       96.09       98.02     17.15 o 
  -4  -2   6       34.94       31.35      6.43 o 
  -3  -2   6      872.28      929.18     38.43 o 
  -2  -2   6      934.35      976.98     23.81 o 
  -1  -2   6       15.66       15.13      4.81 o 
   0  -2   6       66.32       60.27      7.09 o 
   1  -2   6      239.61      248.08     12.55 o 
   2  -2   6     3177.09     3252.38     43.96 o 
   3  -2   6       39.67       62.17     10.17 o 
   4  -2   6      101.71       97.06     20.36 o 
   5  -2   6        8.12        2.54      8.31 o 
   6  -2   6      121.88      125.53     15.79 o 
   7  -2   6       45.18       24.89     14.12 o 
 -11  -1   6       19.16       19.44     28.48 o 
 -10  -1   6       72.04       87.25     18.82 o 
  -9  -1   6        3.41        5.33     11.10 o 
  -8  -1   6      135.02      134.13     22.81 o 
  -7  -1   6       28.85       27.20     14.83 o 
  -6  -1   6       63.02       60.80     16.41 o 
  -5  -1   6      272.86      275.51     24.66 o 
  -4  -1   6     1812.37     1855.94     32.95 o 
  -3  -1   6       18.90       20.14      5.34 o 
  -2  -1   6      487.54      523.57     17.45 o 
  -1  -1   6       73.71       71.82      8.53 o 
   0  -1   6     1702.70     1759.66     29.96 o 
   1  -1   6     1441.21     1499.96     29.16 o 
   2  -1   6     1785.52     1916.76     35.68 o 
   3  -1   6        7.15        8.39      6.61 o 
   4  -1   6      100.86      109.30     14.70 o 
   5  -1   6       76.20       93.81     15.20 o 
   6  -1   6       46.54       60.31     11.95 o 
   7  -1   6      271.16      291.59     29.17 o 
 -11   0   6        1.72       -6.48     10.50 o 
 -10   0   6       14.49        9.96     10.72 o 
  -9   0   6       48.67       28.22     13.24 o 
  -8   0   6        0.00       -8.04      6.82 o 
  -7   0   6       17.56       18.36     10.85 o 
  -6   0   6     3187.47     3098.03     74.30 o 
  -5   0   6      923.97      897.45     51.76 o 
  -4   0   6       84.56      116.59     10.07 o 
  -3   0   6      706.28      749.64     20.99 o 
  -2   0   6      331.60      371.34     15.34 o 
  -1   0   6       11.75        3.57      5.08 o 
   0   0   6     2628.83     2787.24     38.94 o 
   1   0   6      339.98      353.84     15.34 o 
   2   0   6        5.22        1.25      6.63 o 
   3   0   6        4.87        2.10      5.89 o 
   4   0   6       56.35       43.40     12.25 o 
   5   0   6      129.84      116.13     16.31 o 
   6   0   6      172.88      151.33     32.44 o 
   7   0   6      433.19      443.52     36.21 o 
   8   0   6       66.52       74.90     25.66 o 
 -11   1   6        6.80       10.28     11.94 o 
 -10   1   6       12.38       13.08     11.68 o 
  -9   1   6       23.23       12.75     24.84 o 
  -8   1   6      355.85      326.28     70.14 o 
  -7   1   6      190.41      185.77     25.17 o 
  -6   1   6      216.51      243.29     26.50 o 
  -5   1   6       46.45       50.17     13.58 o 
  -4   1   6      110.17      112.32      9.96 o 
  -3   1   6      926.39      997.85     24.36 o 
  -2   1   6       69.89       71.33      8.96 o 
  -1   1   6     1737.96     1923.48     33.45 o 
   0   1   6      983.74     1070.66     24.77 o 
   1   1   6      115.65      149.98     13.25 o 
   2   1   6       99.74       99.15     11.51 o 
   3   1   6       22.61       31.60      8.04 o 
   4   1   6       15.05        4.72     10.03 o 
   5   1   6     1855.86     1910.65     59.72 o 
   6   1   6       89.92      126.08     21.78 o 
   7   1   6       49.50       84.50     19.02 o 
   8   1   6        0.24       -4.21     16.52 o 
 -11   2   6        4.06       19.63     12.65 o 
 -10   2   6       27.10       43.28     15.31 o 
  -9   2   6        1.16        0.23      8.99 o 
  -8   2   6       32.56       14.19     14.83 o 
  -7   2   6      344.00      299.99     30.42 o 
  -6   2   6      195.09      192.32     24.01 o 
  -5   2   6        5.69        9.01      8.86 o 
  -4   2   6       17.82       29.12      6.61 o 
  -3   2   6      176.90      221.57     13.95 o 
  -2   2   6      861.73      851.56     22.99 o 
  -1   2   6      445.35      437.10     16.68 o 
   0   2   6      803.72      740.38     22.23 o 
   1   2   6      118.61       99.33     13.83 o 
   2   2   6        1.74        4.14      8.74 o 
   3   2   6      286.75      291.11     36.99 o 
   4   2   6      648.41      628.83     35.61 o 
   5   2   6      635.24      614.43     58.46 o 
   6   2   6       49.70       46.39     15.48 o 
   7   2   6       52.94       76.78     17.73 o 
   8   2   6       54.80       56.19     23.14 o 
 -11   3   6        6.03       -2.75     10.88 o 
 -10   3   6       54.29       40.16     34.85 o 
  -9   3   6        0.42      -12.33     19.78 o 
  -8   3   6       66.09       92.73     19.79 o 
  -7   3   6      546.83      514.43     70.17 o 
  -6   3   6       97.00       91.30     17.28 o 
  -5   3   6       44.21       55.77     13.62 o 
  -4   3   6       20.36       19.37      5.92 o 
  -3   3   6      828.01      928.00     26.07 o 
  -2   3   6       20.14       28.55      6.52 o 
  -1   3   6      389.70      413.67     15.97 o 
   0   3   6       32.71       28.86     10.66 o 
   1   3   6       71.13       65.54     13.93 o 
   2   3   6      708.68      700.22     34.85 o 
   3   3   6      860.99      875.76     40.87 o 
   4   3   6     1876.14     1864.15     61.26 o 
   5   3   6        1.81       -4.85     10.55 o 
   6   3   6       27.79       13.29     12.35 o 
   7   3   6        0.41       -7.35     12.36 o 
 -11   4   6        0.30       -6.20     22.10 o 
 -10   4   6       97.23       51.84     19.56 o 
  -9   4   6      101.24      103.03     21.53 o 
  -8   4   6      381.46      359.67     35.89 o 
  -7   4   6     1138.38     1165.63     50.68 o 
  -6   4   6      109.80      113.20     20.14 o 
  -5   4   6        4.20       11.90      9.95 o 
  -4   4   6        1.67       -7.27      4.85 o 
  -3   4   6      196.46      224.34     15.84 o 
  -2   4   6       22.73       35.74      7.85 o 
  -1   4   6        0.29        4.00      7.75 o 
   0   4   6      233.00      241.69     24.13 o 
   1   4   6       77.66       76.10     16.20 o 
   2   4   6     1297.85     1296.17     54.96 o 
   3   4   6      538.33      545.78     37.21 o 
   4   4   6      104.08       94.85     19.79 o 
   5   4   6       13.22       33.08     23.85 o 
   6   4   6       24.93       27.67     14.08 o 
   7   4   6       11.41       28.59     15.16 o 
 -11   5   6       20.11       23.46     14.31 o 
 -10   5   6       25.20       20.17     14.25 o 
  -9   5   6      140.60      135.63     43.80 o 
  -8   5   6      128.84      151.18     24.48 o 
  -7   5   6      702.30      697.50     41.50 o 
  -6   5   6       85.74      102.61     20.19 o 
  -5   5   6      105.99      114.29     20.11 o 
  -4   5   6      693.70      715.66     25.50 o 
  -3   5   6      185.83      187.05     15.35 o 
  -2   5   6      196.03      195.16     22.51 o 
  -1   5   6       23.14       26.45     11.85 o 
   0   5   6      799.86      846.08     44.86 o 
   1   5   6       27.55       34.08     13.11 o 
   2   5   6     1505.85     1396.14     53.44 o 
   3   5   6       96.19      120.25     21.20 o 
   4   5   6       56.66       62.38     17.08 o 
   5   5   6        0.12       12.24     13.13 o 
   6   5   6        2.38       18.52     19.42 o 
 -10   6   6        5.07       14.65     12.80 o 
  -9   6   6        0.95       27.97     11.89 o 
  -8   6   6       37.88       25.53     12.26 o 
  -7   6   6      112.85       99.41     19.88 o 
  -6   6   6      112.65      140.15     22.09 o 
  -5   6   6       74.99       94.48     18.18 o 
  -4   6   6       44.33       35.32     10.16 o 
  -3   6   6       64.00       74.86     19.64 o 
  -2   6   6      300.19      273.77     44.59 o 
  -1   6   6      228.04      195.20     42.73 o 
   0   6   6      403.77      397.47     32.97 o 
   1   6   6       97.46       98.34     19.22 o 
   2   6   6      115.79      120.77     21.73 o 
   3   6   6        0.24       14.77     10.94 o 
   4   6   6       14.62       12.23     10.99 o 
   5   6   6       35.41       48.14     19.70 o 
 -10   7   6        7.20       -2.27     10.13 o 
  -9   7   6       56.36       41.97     16.33 o 
  -8   7   6       94.63      107.18     19.81 o 
  -7   7   6       18.10        5.00     20.00 o 
  -6   7   6        0.05        6.03      8.86 o 
  -5   7   6        9.23        3.88     15.59 o 
  -4   7   6       11.44       -5.59      8.23 o 
  -3   7   6      111.15      106.65     18.08 o 
  -2   7   6       46.91       50.18     16.36 o 
  -1   7   6       10.84        6.62     11.08 o 
   0   7   6      619.09      602.91     40.51 o 
   1   7   6       54.87       43.27     14.39 o 
   2   7   6        2.03      -13.40      8.94 o 
   3   7   6       10.71        1.02     11.37 o 
   4   7   6       13.47        9.43     11.96 o 
  -9   8   6       96.67      119.13     22.87 o 
  -8   8   6        7.59       31.28     14.42 o 
  -7   8   6      122.05      134.87     33.54 o 
  -6   8   6        0.04        3.23     14.28 o 
  -5   8   6       23.58        2.63     13.73 o 
  -4   8   6        8.58       12.03      8.12 o 
  -3   8   6       86.69       82.43     16.22 o 
  -2   8   6     1324.90     1305.69     58.16 o 
  -1   8   6        4.73        4.61      8.36 o 
   0   8   6        9.50        8.02      9.02 o 
   1   8   6        3.64       -8.04     11.27 o 
   2   8   6      120.83      143.33     25.39 o 
   3   8   6      140.87      140.18     24.57 o 
  -8   9   6       31.35       72.28     25.82 o 
  -7   9   6       23.13       -7.00     14.17 o 
  -6   9   6        0.81      -17.81     11.87 o 
  -5   9   6        0.03       10.78     15.16 o 
  -4   9   6      442.11      454.03     36.90 o 
  -3   9   6      102.58      117.79     23.42 o 
  -2   9   6        8.20        4.03      9.99 o 
  -1   9   6       29.27       59.72     15.26 o 
   0   9   6       62.42       48.81     14.99 o 
   1   9   6       18.80       30.20     14.12 o 
   2   9   6       13.81       24.50     13.75 o 
  -7  10   6       23.93       -7.99     16.85 o 
  -6  10   6       12.63       19.64     15.10 o 
  -5  10   6       18.21       53.84     21.45 o 
  -4  10   6      425.50      387.05     36.47 o 
  -3  10   6       78.42       59.15     33.65 o 
  -2  10   6     1193.89     1269.38     57.93 o 
  -1  10   6        0.00       13.18      9.57 o 
   0  10   6        1.68      -13.18     17.78 o 
   1  10   6       37.50       33.74     16.42 o 
  -4  11   6      192.10      188.49     25.34 o 
  -3  11   6       13.93       24.73     10.67 o 
  -2  11   6       82.29       70.09     14.30 o 
  -2 -12   7        7.88        6.57     16.47 o 
  -1 -12   7       11.57       29.49     21.88 o 
   0 -12   7        0.01        4.60     13.13 o 
   1 -12   7       33.49        8.57     20.44 o 
   2 -12   7        0.38       10.08     12.04 o 
   3 -12   7       33.27       51.63     18.23 o 
   4 -12   7       43.13       61.70     17.66 o 
  -4 -11   7        0.33       -1.09     13.90 o 
  -3 -11   7        0.77       23.25     15.05 o 
  -2 -11   7      106.30      109.48     26.21 o 
  -1 -11   7       58.00       47.26     15.24 o 
   0 -11   7       37.54       63.42     26.40 o 
   1 -11   7       44.88       28.07     14.89 o 
   2 -11   7        5.52       23.07     16.28 o 
   3 -11   7        7.45       10.17     14.39 o 
   4 -11   7        4.09       29.54     13.62 o 
   5 -11   7       14.74       27.95     22.38 o 
  -5 -10   7       70.37      107.24     25.99 o 
  -4 -10   7        0.35      -17.23     11.49 o 
  -3 -10   7      132.06      158.61     33.76 o 
  -2 -10   7       20.80       23.64     14.23 o 
  -1 -10   7        1.80        0.05      9.42 o 
   0 -10   7       36.70       22.85     12.09 o 
   1 -10   7       19.96       23.05     12.82 o 
   2 -10   7       20.16       28.06     12.68 o 
   3 -10   7        0.81        1.33      9.55 o 
   4 -10   7        0.52       -2.31     10.67 o 
   5 -10   7        2.81      -10.68     10.84 o 
   6 -10   7        1.03       -4.50     11.43 o 
  -5  -9   7       99.42      107.51     24.62 o 
  -4  -9   7       39.48       52.26     13.90 o 
  -3  -9   7        0.59        7.92      8.92 o 
  -2  -9   7        0.31       12.37     22.32 o 
  -1  -9   7       48.28       52.98     14.39 o 
   0  -9   7        0.31       -3.34     21.20 o 
   1  -9   7       47.23       51.23     15.60 o 
   2  -9   7      101.03      131.44     22.40 o 
   3  -9   7       87.07      107.50     22.84 o 
   4  -9   7        1.71       -5.49     10.26 o 
   5  -9   7        4.85       18.35     11.73 o 
   6  -9   7       29.84       21.32     16.71 o 
   7  -9   7        5.97        0.98     20.90 o 
  -5  -8   7       60.71       48.12     13.23 o 
  -4  -8   7       27.55       35.89     18.47 o 
  -3  -8   7       81.58       79.87     16.29 o 
  -2  -8   7      191.25      209.05     25.63 o 
  -1  -8   7       86.18      102.60     19.67 o 
   0  -8   7       97.33      102.32     18.16 o 
   1  -8   7       68.21       72.97     25.30 o 
   2  -8   7        0.03      -14.04      9.36 o 
   3  -8   7       71.54       68.50     17.78 o 
   4  -8   7       46.66       53.54     16.17 o 
   5  -8   7        1.90      -10.42     10.70 o 
   6  -8   7        0.02        4.57     10.24 o 
   7  -8   7      436.44      430.48     65.87 o 
   8  -8   7      191.55       76.82     34.41 o 
  -8  -7   7       25.78       65.33     28.29 o 
  -7  -7   7       10.29       34.40     13.50 o 
  -6  -7   7      156.22      210.94     26.98 o 
  -5  -7   7        1.05       -3.37      6.59 o 
  -4  -7   7       36.26       26.17     10.76 o 
  -3  -7   7      113.50      105.06     18.29 o 
  -2  -7   7       70.47       54.31     14.76 o 
  -1  -7   7        1.34       10.74      8.59 o 
   0  -7   7      247.58      320.16     29.83 o 
   1  -7   7        6.90        7.55      9.77 o 
   2  -7   7       24.33       42.96     14.64 o 
   3  -7   7       46.75       45.05     15.62 o 
   4  -7   7       11.75       14.40     12.24 o 
   5  -7   7       97.89      118.40     21.82 o 
   6  -7   7      192.53      201.59     27.48 o 
   7  -7   7        8.77       27.54     11.77 o 
   8  -7   7       84.45       70.14     30.04 o 
  -9  -6   7        0.07      -10.89     15.87 o 
  -8  -6   7      159.37      164.71     26.98 o 
  -7  -6   7       18.54       31.61     15.78 o 
  -6  -6   7       63.64       57.90     16.67 o 
  -5  -6   7       13.13       26.81      7.23 o 
  -4  -6   7       46.20       42.84      9.80 o 
  -3  -6   7       33.58       40.76      9.52 o 
  -2  -6   7      711.64      730.39     35.51 o 
  -1  -6   7      119.76      114.52     17.96 o 
   0  -6   7        2.06       -7.07      7.90 o 
   1  -6   7        2.10        9.27      9.21 o 
   2  -6   7      195.19      174.16     25.69 o 
   3  -6   7       83.88       78.72     18.71 o 
   4  -6   7        5.75        3.36     11.91 o 
   5  -6   7       16.19       31.60     21.20 o 
   6  -6   7        0.09        5.97     11.09 o 
   7  -6   7        0.57       -3.41     10.97 o 
   8  -6   7       20.80       43.82     23.09 o 
  -9  -5   7       31.42       35.56     13.53 o 
  -8  -5   7       38.56       41.31     21.64 o 
  -7  -5   7      167.04      162.64     25.02 o 
  -6  -5   7        0.18        1.87     10.31 o 
  -5  -5   7       71.74       80.74     11.41 o 
  -4  -5   7       81.61       90.43     11.83 o 
  -3  -5   7      133.74      148.06     14.14 o 
  -2  -5   7       31.21       60.64      9.21 o 
  -1  -5   7      466.72      430.11     33.84 o 
   0  -5   7       11.79       14.67     10.81 o 
   1  -5   7        6.16        5.44      7.49 o 
   2  -5   7       83.40      111.57     18.64 o 
   3  -5   7      679.37      662.11     37.06 o 
   4  -5   7        0.23       -5.89     10.50 o 
   5  -5   7       89.24      109.86     21.18 o 
   6  -5   7       17.72       22.57     13.18 o 
   7  -5   7      136.99      136.13     22.77 o 
   8  -5   7       17.00       15.21     16.52 o 
 -10  -4   7        0.40        5.99     22.32 o 
  -9  -4   7        0.01       -9.09      9.89 o 
  -8  -4   7        0.55       -2.77      8.79 o 
  -7  -4   7       10.47       16.55     10.90 o 
  -6  -4   7        0.40       21.50     11.25 o 
  -5  -4   7       80.84       73.93     10.47 o 
  -4  -4   7      231.31      233.05     19.48 o 
  -3  -4   7      142.47      156.79     13.95 o 
  -2  -4   7      166.84      163.45     14.30 o 
  -1  -4   7      119.66      115.71      8.98 o 
   0  -4   7      698.81      658.81     30.28 o 
   1  -4   7      304.45      314.56     25.80 o 
   2  -4   7     1702.24     1691.47     52.38 o 
   3  -4   7      114.45      125.25     19.93 o 
   4  -4   7        4.33       19.64     12.91 o 
   5  -4   7      242.24      291.58     30.79 o 
   6  -4   7       32.19       24.05     18.96 o 
   7  -4   7        1.94        3.53     10.84 o 
   8  -4   7      158.88      130.82     32.66 o 
 -10  -3   7       25.77       29.61     18.27 o 
  -9  -3   7        3.30        8.85     13.16 o 
  -8  -3   7      200.51      163.72     25.11 o 
  -7  -3   7       31.61       51.96     15.35 o 
  -6  -3   7        1.56       -5.73     10.31 o 
  -5  -3   7      223.93      216.54     30.39 o 
  -4  -3   7       81.93       97.46     11.08 o 
  -3  -3   7       87.16       90.03     10.63 o 
  -2  -3   7      268.85      258.27     14.27 o 
  -1  -3   7        7.28       11.52      6.18 o 
   0  -3   7      116.12      124.27     10.70 o 
   1  -3   7      700.36      685.68     17.26 o 
   2  -3   7      183.00      181.34     11.65 o 
   3  -3   7      141.69      147.23     20.18 o 
   4  -3   7        0.73        2.70     10.88 o 
   5  -3   7      134.84      125.67     21.32 o 
   6  -3   7      475.11      469.96     36.67 o 
   7  -3   7       55.59       71.16     29.76 o 
   8  -3   7      147.13      209.11     40.16 o 
 -10  -2   7       17.75       41.66     19.29 o 
  -9  -2   7        2.57       -9.36      9.52 o 
  -8  -2   7       81.64      104.74     20.48 o 
  -7  -2   7        3.55      -10.02      8.60 o 
  -6  -2   7      194.46      207.13     24.40 o 
  -5  -2   7       39.98       26.42     10.77 o 
  -4  -2   7      100.65      111.92     11.47 o 
  -3  -2   7      134.88      134.22     12.18 o 
  -2  -2   7      470.65      453.43     17.63 o 
  -1  -2   7        8.87       10.65      4.84 o 
   0  -2   7      391.06      424.51     15.75 o 
   1  -2   7       59.53       61.53     12.41 o 
   2  -2   7      141.50      150.19     12.97 o 
   3  -2   7      102.22      107.77     18.89 o 
   4  -2   7      192.19      215.52     17.95 o 
   5  -2   7      146.67      168.08     23.61 o 
   6  -2   7      651.31      687.19     38.22 o 
   7  -2   7       34.00       36.29     13.78 o 
 -11  -1   7       17.17       -1.20     12.31 o 
 -10  -1   7       19.97       20.57     11.92 o 
  -9  -1   7        2.10        0.05     14.12 o 
  -8  -1   7        9.17        6.54     14.50 o 
  -7  -1   7        8.65       13.84     10.39 o 
  -6  -1   7        3.42       -7.75      8.26 o 
  -5  -1   7        0.00        0.97      8.10 o 
  -4  -1   7      183.39      193.90     19.27 o 
  -3  -1   7       19.30       29.63      9.02 o 
  -2  -1   7     1664.05     1683.41     32.28 o 
  -1  -1   7       36.73       40.54      7.98 o 
   0  -1   7      512.83      548.16     18.66 o 
   1  -1   7       97.43      124.63     11.49 o 
   2  -1   7        6.45        6.81      5.86 o 
   3  -1   7      257.56      279.01     18.70 o 
   4  -1   7      555.18      536.06     23.93 o 
   5  -1   7     1047.51      977.78     34.14 o 
   6  -1   7      301.65      330.37     30.39 o 
   7  -1   7       18.24       62.92     21.50 o 
 -11   0   7        1.21        5.79     16.77 o 
 -10   0   7        0.04        9.17     14.06 o 
  -9   0   7        0.74       19.15     12.55 o 
  -8   0   7       18.14       26.31     13.09 o 
  -7   0   7      481.97      423.24     35.50 o 
  -6   0   7        2.57        0.19      8.87 o 
  -5   0   7      510.17      529.66     30.78 o 
  -4   0   7      398.14      391.11     17.25 o 
  -3   0   7      762.64      788.88     23.26 o 
  -2   0   7      818.61      905.61     24.59 o 
  -1   0   7       49.03       54.30      8.34 o 
   0   0   7        7.59        8.48      4.67 o 
   1   0   7      167.07      179.72     14.54 o 
   2   0   7       87.96       80.83     15.84 o 
   3   0   7      315.38      318.87     20.01 o 
   4   0   7      408.70      408.54     42.32 o 
   5   0   7      805.49      765.43     38.63 o 
   6   0   7       43.54       54.54     28.15 o 
   7   0   7       10.46       27.39     12.16 o 
 -11   1   7        1.40        5.99     12.67 o 
 -10   1   7       15.46       24.81     20.93 o 
  -9   1   7        1.37        7.02     11.04 o 
  -8   1   7        4.34        5.63     15.21 o 
  -7   1   7      545.92      525.71     38.98 o 
  -6   1   7        0.01      -13.59     13.38 o 
  -5   1   7       95.37       93.22     17.34 o 
  -4   1   7       12.75       19.58      5.90 o 
  -3   1   7      110.94       93.13     10.41 o 
  -2   1   7       97.17      106.67     11.14 o 
  -1   1   7        4.40        0.63      4.76 o 
   0   1   7        2.68       13.65      9.54 o 
   1   1   7      175.20      185.03     17.37 o 
   2   1   7      194.92      175.48     19.77 o 
   3   1   7     1329.61     1300.49     46.22 o 
   4   1   7      199.21      174.11     23.30 o 
   5   1   7        5.79       -0.55     10.32 o 
   6   1   7       25.61       26.83     13.69 o 
   7   1   7       63.43       50.60     21.26 o 
   8   1   7        9.53       28.12     19.20 o 
 -11   2   7      253.68      368.45     44.37 o 
 -10   2   7        2.47        3.90      8.99 o 
  -9   2   7        2.78       -3.00     10.02 o 
  -8   2   7       24.86       23.76     12.29 o 
  -7   2   7      238.70      253.10     29.27 o 
  -6   2   7       36.75       18.55     11.80 o 
  -5   2   7        1.86        8.63     10.38 o 
  -4   2   7       56.01       55.48      8.44 o 
  -3   2   7      282.40      296.22     16.42 o 
  -2   2   7       40.52       50.13      8.18 o 
  -1   2   7      243.31      267.50     14.91 o 
   0   2   7      341.06      358.86     21.66 o 
   1   2   7       15.45       24.45     10.77 o 
   2   2   7       16.17       15.28     10.95 o 
   3   2   7     1413.23     1337.27     49.31 o 
   4   2   7      139.99      135.85     33.76 o 
   5   2   7        0.19       18.29     11.66 o 
   6   2   7       22.06        2.86     11.90 o 
   7   2   7       50.55       85.24     18.09 o 
 -11   3   7       62.67       86.00     21.23 o 
 -10   3   7       11.17        4.60     11.37 o 
  -9   3   7       21.86        3.20     12.67 o 
  -8   3   7      186.72      191.46     27.73 o 
  -7   3   7        3.38       15.94     12.02 o 
  -6   3   7      175.27      187.32     27.00 o 
  -5   3   7      112.71      132.73     19.60 o 
  -4   3   7      122.52      118.82     12.57 o 
  -3   3   7       99.29       94.62     11.38 o 
  -2   3   7       34.10       41.96      8.03 o 
  -1   3   7       13.50       17.54      5.65 o 
   0   3   7      738.53      658.32     32.23 o 
   1   3   7      458.73      464.72     31.76 o 
   2   3   7      150.72      168.79     23.23 o 
   3   3   7       18.46       46.40     14.90 o 
   4   3   7      199.14      186.44     25.55 o 
   5   3   7       28.89       36.11     14.49 o 
   6   3   7       42.39       51.98     17.07 o 
   7   3   7        0.83       10.87     11.89 o 
 -11   4   7        2.82       11.53     20.24 o 
 -10   4   7       16.46       20.62     11.20 o 
  -9   4   7        5.63       21.20     11.39 o 
  -8   4   7      526.09      419.45     37.37 o 
  -7   4   7        3.89        3.61     10.52 o 
  -6   4   7       45.43       55.59     14.17 o 
  -5   4   7      127.07      124.68     19.68 o 
  -4   4   7      130.76      151.40     14.97 o 
  -3   4   7       45.19       57.76      9.42 o 
  -2   4   7        0.15        3.22      7.36 o 
  -1   4   7      105.74      115.84     18.01 o 
   0   4   7      401.94      357.68     29.19 o 
   1   4   7      181.44      172.37     23.29 o 
   2   4   7       19.20       16.24     12.46 o 
   3   4   7       52.53       35.61     15.03 o 
   4   4   7       21.99       20.93     12.78 o 
   5   4   7        6.92       22.20     17.95 o 
   6   4   7       39.96        9.53     12.88 o 
 -10   5   7        1.76        8.37     10.73 o 
  -9   5   7       63.55       72.28     17.74 o 
  -8   5   7       94.78       68.30     17.66 o 
  -7   5   7      256.19      239.23     28.42 o 
  -6   5   7      413.63      361.55     31.78 o 
  -5   5   7      125.79      135.45     20.65 o 
  -4   5   7       27.85       40.10      9.23 o 
  -3   5   7       74.99       83.35     15.67 o 
  -2   5   7        1.41        6.99      9.05 o 
  -1   5   7      133.93      104.36     18.91 o 
   0   5   7        0.12       14.06     11.10 o 
   1   5   7       93.44       77.55     17.60 o 
   2   5   7      178.88      173.09     24.94 o 
   3   5   7      260.12      197.35     26.53 o 
   4   5   7       52.50       45.33     15.42 o 
   5   5   7        0.05      -12.53     20.98 o 
 -10   6   7       13.11       23.26     18.11 o 
  -9   6   7       13.76       -9.37      9.26 o 
  -8   6   7        0.85      -12.43      8.29 o 
  -7   6   7       20.41       20.94     10.18 o 
  -6   6   7       32.10       56.63     15.29 o 
  -5   6   7       70.30       57.07     24.18 o 
  -4   6   7      317.41      316.00     27.86 o 
  -3   6   7      141.65      144.45     21.97 o 
  -2   6   7        9.30        5.04     10.13 o 
  -1   6   7       26.67       25.68     21.01 o 
   0   6   7       49.16       61.59     16.84 o 
   1   6   7       39.11       48.30     14.97 o 
   2   6   7        0.05        3.75     17.45 o 
   3   6   7       56.90       53.77     21.78 o 
   4   6   7       21.07       17.22     12.96 o 
   5   6   7        0.12      -11.22     11.29 o 
  -9   7   7        0.26       -8.46     16.85 o 
  -8   7   7        0.84      -12.96      8.64 o 
  -7   7   7        1.04        5.56     29.05 o 
  -6   7   7       36.63       45.79     21.01 o 
  -5   7   7        3.12        0.00     14.39 o 
  -4   7   7      107.73      124.79     19.44 o 
  -3   7   7       71.75       72.32     15.01 o 
  -2   7   7      248.58      299.99     30.45 o 
  -1   7   7     2104.87     2012.62    101.49 o 
   0   7   7       79.33       97.09     26.92 o 
   1   7   7        3.30      -13.30      8.86 o 
   2   7   7      221.23      207.47     49.65 o 
   3   7   7       49.92       85.49     21.47 o 
   4   7   7       12.95       18.39     13.99 o 
  -9   8   7        5.59        1.38     21.88 o 
  -8   8   7        8.05       26.21     20.02 o 
  -7   8   7       63.76       57.56     23.47 o 
  -6   8   7        2.46       21.56     17.34 o 
  -5   8   7      113.70      125.29     30.97 o 
  -4   8   7      160.36      145.25     21.65 o 
  -3   8   7      132.87      128.46     20.82 o 
  -2   8   7      218.61      237.65     36.16 o 
  -1   8   7      147.72      152.24     22.93 o 
   0   8   7       69.35      103.21     22.24 o 
   1   8   7       16.15       22.64     12.29 o 
   2   8   7       18.19       27.51     14.60 o 
   3   8   7        1.19       16.05     13.42 o 
  -8   9   7       10.19       49.62     18.82 o 
  -7   9   7       34.71       33.59     20.41 o 
  -6   9   7        2.69       36.00     18.88 o 
  -5   9   7        6.46      -14.53      9.68 o 
  -4   9   7       54.87       48.36     13.84 o 
  -3   9   7       63.90       88.46     31.46 o 
  -2   9   7       68.40       63.24     15.76 o 
  -1   9   7       55.93       48.73     13.73 o 
   0   9   7        3.30       10.08     11.27 o 
   1   9   7       83.86      114.84     21.31 o 
  -6  10   7      114.57       87.49     25.61 o 
  -5  10   7       46.03      127.86     31.19 o 
  -4  10   7       31.30       14.17     13.40 o 
  -3  10   7      101.24      146.25     23.69 o 
  -2  10   7       60.24       61.64     15.81 o 
  -1  10   7       52.11       45.70     25.03 o 
  -2 -12   8        0.07       11.76     15.48 o 
  -1 -12   8        3.52       14.33     14.44 o 
   0 -12   8        4.03      -15.45     10.30 o 
   1 -12   8        7.20       16.86     13.26 o 
   2 -12   8        0.84        9.64     26.34 o 
   3 -12   8        1.84       -2.70     13.71 o 
  -4 -11   8        1.17       -4.49     12.97 o 
  -3 -11   8        3.63       39.28     17.02 o 
  -2 -11   8       16.90       24.56     11.19 o 
  -1 -11   8       50.18       22.69     12.68 o 
   0 -11   8       21.42       16.66     11.04 o 
   1 -11   8        7.18       25.67     14.83 o 
   2 -11   8        1.96       24.64     12.46 o 
   3 -11   8        0.01       -5.89     18.68 o 
   4 -11   8       36.80       56.29     18.13 o 
   5 -11   8        4.42        6.77     12.16 o 
  -5 -10   8       49.62       41.42     17.40 o 
  -4 -10   8       26.67       57.34     18.88 o 
  -3 -10   8       72.68       72.49     16.13 o 
  -2 -10   8       77.39       64.04     15.71 o 
  -1 -10   8       26.35       32.89     13.30 o 
   0 -10   8        0.90        7.13      9.10 o 
   1 -10   8        2.55        0.09      9.04 o 
   2 -10   8       37.68       52.35     16.36 o 
   3 -10   8       18.12        9.69     13.19 o 
   4 -10   8       65.38       79.90     20.46 o 
   5 -10   8        7.60       15.70     12.81 o 
   6 -10   8        3.92       15.56     23.23 o 
  -5  -9   8       23.45       11.65     12.34 o 
  -4  -9   8       30.29       40.12     12.28 o 
  -3  -9   8        0.06        0.19      8.18 o 
  -2  -9   8       27.57       30.28     12.58 o 
  -1  -9   8       10.17       22.69     11.38 o 
   0  -9   8       29.61       31.92     12.78 o 
   1  -9   8       28.56        9.77     11.08 o 
   2  -9   8       30.40       28.29     18.30 o 
   3  -9   8      139.38      131.15     24.44 o 
   4  -9   8      137.42      155.22     31.24 o 
   5  -9   8       17.35       39.55     15.39 o 
   6  -9   8        8.40        5.83     11.51 o 
   7  -9   8       61.09       66.09     31.19 o 
  -6  -8   8       98.43      114.79     27.58 o 
  -5  -8   8        3.36       -4.55     10.70 o 
  -4  -8   8        8.12        0.46      8.15 o 
  -3  -8   8      156.95      164.50     29.38 o 
  -2  -8   8        0.09        4.66      8.98 o 
  -1  -8   8       23.55       17.52     10.94 o 
   0  -8   8       39.83       53.29     14.59 o 
   1  -8   8       19.12       12.46     10.66 o 
   2  -8   8       17.90       14.10     12.25 o 
   3  -8   8       60.83       87.68     19.40 o 
   4  -8   8      138.21      121.15     22.72 o 
   5  -8   8        2.52      -16.33     10.89 o 
   6  -8   8       19.98       47.54     16.33 o 
   7  -8   8       61.94       79.65     18.43 o 
  -8  -7   8        9.16      -14.57      9.71 o 
  -7  -7   8       36.67       34.98     14.07 o 
  -6  -7   8        2.61      -17.84     13.02 o 
  -5  -7   8       45.20       33.28     17.67 o 
  -4  -7   8       14.57       31.50     13.32 o 
  -3  -7   8       82.05       95.04     17.97 o 
  -2  -7   8      157.26      133.77     23.66 o 
  -1  -7   8      110.35      111.59     19.61 o 
   0  -7   8       20.59       11.68     19.75 o 
   1  -7   8       30.99       40.50     14.65 o 
   2  -7   8       81.50       64.92     16.15 o 
   3  -7   8      360.93      340.61     35.78 o 
   4  -7   8        0.05        5.80     10.27 o 
   5  -7   8        0.25      -24.47     19.04 o 
   6  -7   8       31.83       20.97     28.75 o 
   7  -7   8        3.32       -2.50     11.78 o 
  -9  -6   8        6.88       12.49     12.87 o 
  -8  -6   8       56.72       72.42     22.68 o 
  -7  -6   8        4.22      -14.90     14.03 o 
  -6  -6   8        2.94       -1.02      9.25 o 
  -5  -6   8       52.23       35.57     11.36 o 
  -4  -6   8       33.30       14.85     16.00 o 
  -3  -6   8      349.94      391.32     35.54 o 
  -2  -6   8       31.02       33.99     12.47 o 
  -1  -6   8       12.19        3.58      8.71 o 
   0  -6   8        2.29        0.09      9.12 o 
   1  -6   8      140.61      145.39     23.83 o 
   2  -6   8        3.85        0.26      9.84 o 
   3  -6   8       96.87      106.29     20.75 o 
   4  -6   8      117.41      103.14     20.89 o 
   5  -6   8        7.11       10.10     12.16 o 
   6  -6   8      300.23      354.73     36.69 o 
   7  -6   8       55.75       48.39     19.64 o 
   8  -6   8       60.17       92.41     29.93 o 
  -9  -5   8        2.00       -6.53     20.54 o 
  -8  -5   8       52.07       38.96     14.60 o 
  -7  -5   8        0.83      -10.77      8.49 o 
  -6  -5   8        2.51        5.28      9.79 o 
  -5  -5   8       25.10       19.58     11.81 o 
  -4  -5   8      174.55      203.70     18.49 o 
  -3  -5   8        7.38        6.85      6.01 o 
  -2  -5   8       80.25      110.00     17.06 o 
  -1  -5   8       37.65       53.59     13.28 o 
   0  -5   8       20.45       37.94     11.89 o 
   1  -5   8      246.75      210.18     24.02 o 
   2  -5   8      140.01      121.91     30.86 o 
   3  -5   8       13.94       28.16     20.19 o 
   4  -5   8       51.03       38.43     15.41 o 
   5  -5   8      231.97      230.77     30.13 o 
   6  -5   8        2.26       12.44     11.14 o 
   7  -5   8       94.11      110.90     28.97 o 
   8  -5   8       23.50       16.85     23.58 o 
 -10  -4   8        4.48      -14.10      9.40 o 
  -9  -4   8        0.21       18.79     12.50 o 
  -8  -4   8        7.35        4.68     10.73 o 
  -7  -4   8       34.09       38.82     12.55 o 
  -6  -4   8       68.18       71.37     16.50 o 
  -5  -4   8       27.96       55.84     14.20 o 
  -4  -4   8      363.71      359.42     19.99 o 
  -3  -4   8       11.66       15.86      6.56 o 
  -2  -4   8       32.10       28.34      6.78 o 
  -1  -4   8       65.68       61.39     12.30 o 
   0  -4   8      391.50      387.24     34.36 o 
   1  -4   8        8.16        4.12      9.41 o 
   2  -4   8        4.07       -1.16     10.07 o 
   3  -4   8        0.32        3.04     11.57 o 
   4  -4   8      106.92       98.19     20.09 o 
   5  -4   8      192.29      206.21     26.98 o 
   6  -4   8      217.89      199.37     48.31 o 
   7  -4   8        7.40       12.62     10.75 o 
   8  -4   8       20.26       50.17     22.82 o 
 -10  -3   8        6.18       19.28     13.21 o 
  -9  -3   8        0.36       13.80     16.22 o 
  -8  -3   8        0.18       -2.82      9.98 o 
  -7  -3   8        0.47        4.50     10.08 o 
  -6  -3   8     1358.31     1319.17     51.37 o 
  -5  -3   8      119.28      122.54     19.11 o 
  -4  -3   8      145.60      152.26     15.41 o 
  -3  -3   8      150.06      165.38     17.38 o 
  -2  -3   8      104.82      113.82     11.43 o 
  -1  -3   8       42.10       42.37      8.03 o 
   0  -3   8      326.55      346.10     14.68 o 
   1  -3   8      147.37      143.73     18.99 o 
   2  -3   8       51.46       60.04     24.57 o 
   3  -3   8      173.71      191.05     24.33 o 
   4  -3   8       84.75      101.21     19.81 o 
   5  -3   8        0.75        4.41     11.31 o 
   6  -3   8       46.88       38.28     14.70 o 
   7  -3   8       22.52       44.41     18.57 o 
 -10  -2   8       34.53       21.14     12.41 o 
  -9  -2   8       11.01       21.03     15.02 o 
  -8  -2   8      229.15      238.03     29.82 o 
  -7  -2   8       38.91       28.53     12.40 o 
  -6  -2   8     1464.42     1446.32     53.38 o 
  -5  -2   8       15.78       19.99     11.32 o 
  -4  -2   8        0.19       -3.43      4.39 o 
  -3  -2   8      767.68      755.59     24.48 o 
  -2  -2   8       49.45       46.94      8.38 o 
  -1  -2   8      209.60      207.61     13.51 o 
   0  -2   8       14.24       18.99      5.71 o 
   1  -2   8       19.10       10.01      5.91 o 
   2  -2   8       18.99       17.06      6.40 o 
   3  -2   8        6.76       15.34     14.28 o 
   4  -2   8      747.80      736.97     39.44 o 
   5  -2   8       77.87      111.52     20.17 o 
   6  -2   8        3.90        3.43     11.01 o 
   7  -2   8       64.25       36.38     19.53 o 
 -10  -1   8       18.53       20.80     32.64 o 
  -9  -1   8       19.27       30.80     13.46 o 
  -8  -1   8       67.43       57.43     17.04 o 
  -7  -1   8      153.59      171.84     24.64 o 
  -6  -1   8      452.07      448.91     34.76 o 
  -5  -1   8       11.07        9.81      9.55 o 
  -4  -1   8        0.16       11.72      5.73 o 
  -3  -1   8      295.01      346.93     21.34 o 
  -2  -1   8        0.94       -0.04      5.08 o 
  -1  -1   8        7.49        9.02      5.09 o 
   0  -1   8      296.77      305.83     18.77 o 
   1  -1   8        3.32        8.14      6.03 o 
   2  -1   8       12.83        3.35      5.78 o 
   3  -1   8        0.05        7.68     13.23 o 
   4  -1   8       66.24       77.03     12.48 o 
   5  -1   8       89.54       86.99     26.15 o 
   6  -1   8        8.25       20.30     17.29 o 
   7  -1   8        1.12       11.22     15.10 o 
 -11   0   8        7.69       13.62     13.03 o 
 -10   0   8        9.48       20.62     37.81 o 
  -9   0   8        1.82        6.55     10.67 o 
  -8   0   8        6.22        2.41      9.88 o 
  -7   0   8      207.21      201.70     26.68 o 
  -6   0   8       12.59       10.89     10.03 o 
  -5   0   8      501.48      530.45     33.96 o 
  -4   0   8       12.68       28.70      7.38 o 
  -3   0   8      155.33      134.34     12.85 o 
  -2   0   8      410.20      406.43     18.01 o 
  -1   0   8       85.97       89.35     10.41 o 
   0   0   8       23.23       27.60     11.30 o 
   1   0   8        4.99       16.54      6.57 o 
   2   0   8       14.91       14.63      7.19 o 
   3   0   8      153.35      140.22     21.78 o 
   4   0   8      127.33      134.39     21.13 o 
   5   0   8      254.05      257.28     28.59 o 
   6   0   8      101.71      130.25     21.10 o 
   7   0   8        5.28      -17.40     11.60 o 
 -11   1   8        1.49       16.17     16.11 o 
 -10   1   8       34.33       35.00     14.64 o 
  -9   1   8        0.18      -12.63      9.85 o 
  -8   1   8        5.78       -1.87     15.35 o 
  -7   1   8     1072.70      966.60     47.26 o 
  -6   1   8       11.02        2.90     11.95 o 
  -5   1   8       47.16       64.94     14.64 o 
  -4   1   8       29.15       34.81      7.79 o 
  -3   1   8      180.48      187.60     15.16 o 
  -2   1   8      105.37      131.17     13.87 o 
  -1   1   8       35.08       37.10      7.54 o 
   0   1   8       38.93       35.02      7.59 o 
   1   1   8       14.94        5.98      5.71 o 
   2   1   8       18.03       28.80     11.99 o 
   3   1   8        0.90       -0.74     11.24 o 
   4   1   8        3.37        2.40     11.42 o 
   5   1   8        3.63       -9.90     24.78 o 
   6   1   8        1.02        9.26     11.09 o 
   7   1   8        1.26       21.93     22.60 o 
 -11   2   8        0.11       18.81     14.85 o 
 -10   2   8        6.13       24.15     26.70 o 
  -9   2   8       74.33       58.78     16.98 o 
  -8   2   8        6.21       12.92     11.54 o 
  -7   2   8      404.09      343.56     33.85 o 
  -6   2   8      126.43      130.41     20.93 o 
  -5   2   8        6.06       11.94     10.22 o 
  -4   2   8      358.62      368.87     28.26 o 
  -3   2   8       69.87       81.78     17.94 o 
  -2   2   8       35.64       51.59      9.00 o 
  -1   2   8      256.75      243.84     15.78 o 
   0   2   8      169.64      153.50     20.05 o 
   1   2   8        1.97       17.30     13.30 o 
   2   2   8        7.46        9.86     10.47 o 
   3   2   8      377.88      351.97     31.86 o 
   4   2   8      176.79      141.08     31.65 o 
   5   2   8        9.15       15.49     11.99 o 
   6   2   8        0.50      -13.45     11.87 o 
   7   2   8       40.40       56.55     18.27 o 
 -11   3   8        5.39      -22.40     14.94 o 
 -10   3   8        4.27        2.44     11.35 o 
  -9   3   8      118.98       86.75     20.85 o 
  -8   3   8       62.88       47.69     14.46 o 
  -7   3   8      153.10      135.31     49.30 o 
  -6   3   8       45.54       53.94     13.77 o 
  -5   3   8        1.15       14.10     10.65 o 
  -4   3   8       67.22       69.82     10.38 o 
  -3   3   8       10.07       24.72      6.79 o 
  -2   3   8       25.58       33.55      8.11 o 
  -1   3   8      357.06      357.86     28.02 o 
   0   3   8       17.35       22.40     11.35 o 
   1   3   8        0.05       -3.39      9.77 o 
   2   3   8       65.45       59.98     16.40 o 
   3   3   8       54.38       72.29     17.65 o 
   4   3   8      114.00       88.20     18.79 o 
   5   3   8       27.78       24.42     13.89 o 
   6   3   8        0.69      -17.99     16.99 o 
 -10   4   8       42.44       36.77     13.70 o 
  -9   4   8       20.13       18.74     21.45 o 
  -8   4   8        0.44        2.41     10.13 o 
  -7   4   8        0.08        0.67      8.75 o 
  -6   4   8        3.88       -3.18      8.67 o 
  -5   4   8       45.04       50.66     14.15 o 
  -4   4   8        1.13        7.07      5.63 o 
  -3   4   8      191.26      193.11     21.78 o 
  -2   4   8       24.66       12.19     11.63 o 
  -1   4   8      712.00      670.83     35.17 o 
   0   4   8      388.14      323.62     46.01 o 
   1   4   8        4.10       -4.00      9.68 o 
   2   4   8       36.28       23.53     13.62 o 
   3   4   8       10.26       -0.35     10.20 o 
   4   4   8       24.37       53.00     16.02 o 
   5   4   8        7.21        8.24     30.28 o 
 -10   5   8        6.61       -4.09     10.70 o 
  -9   5   8       30.19       33.33     20.02 o 
  -8   5   8        4.09        1.43      9.67 o 
  -7   5   8        2.15       15.07     10.11 o 
  -6   5   8      190.03      177.09     24.83 o 
  -5   5   8       52.28       58.04     14.76 o 
  -4   5   8      179.13      224.51     23.75 o 
  -3   5   8       45.34       36.74     12.91 o 
  -2   5   8      108.09      111.27     19.40 o 
  -1   5   8      183.08      196.98     25.92 o 
   0   5   8        7.30       -1.86     10.64 o 
   1   5   8        7.03       21.85     22.24 o 
   2   5   8        0.04       11.12     11.71 o 
   3   5   8       29.66       26.73     13.16 o 
   4   5   8       54.69       46.35     31.62 o 
   5   5   8        4.79       29.02     26.15 o 
 -10   6   8        2.90       16.28     11.28 o 
  -9   6   8       73.90       64.87     17.92 o 
  -8   6   8       45.44       31.17     11.40 o 
  -7   6   8       10.32       -1.52     11.68 o 
  -6   6   8        3.27       30.86     19.04 o 
  -5   6   8       59.35       71.51     24.24 o 
  -4   6   8      599.80      597.36     35.20 o 
  -3   6   8       82.83       76.57     16.59 o 
  -2   6   8      636.13      672.75     39.23 o 
  -1   6   8        0.57      -15.99     13.21 o 
   0   6   8       43.07       68.23     16.74 o 
   1   6   8        0.27       -5.88      8.87 o 
   2   6   8        6.41       -1.99     10.41 o 
   3   6   8       29.06       34.90     14.02 o 
   4   6   8        3.57        4.81     13.95 o 
  -9   7   8       10.15      -12.87     13.73 o 
  -8   7   8       88.53      108.17     31.90 o 
  -7   7   8       26.22       62.70     23.91 o 
  -6   7   8        3.15      -16.66     11.11 o 
  -5   7   8      327.78      253.70     42.35 o 
  -4   7   8      142.79      172.66     23.11 o 
  -3   7   8      250.40      242.89     27.97 o 
  -2   7   8     1011.26     1053.21     49.72 o 
  -1   7   8        0.31        2.60      9.77 o 
   0   7   8       15.07       35.40     15.43 o 
   1   7   8       28.09       40.79     14.13 o 
   2   7   8       62.50       40.10     17.91 o 
   3   7   8       18.83       38.31     16.59 o 
  -8   8   8        6.37       47.71     21.45 o 
  -7   8   8        4.68        1.86     19.75 o 
  -6   8   8      244.78      269.84     45.14 o 
  -5   8   8       33.52       49.13     21.99 o 
  -4   8   8       90.41       99.23     18.13 o 
  -3   8   8       28.21       23.63     14.39 o 
  -2   8   8      294.08      286.96     32.41 o 
  -1   8   8        6.48       11.79      9.19 o 
   0   8   8        0.17        9.29     10.83 o 
   1   8   8       94.03       67.68     18.52 o 
   2   8   8        4.63      -12.50     40.13 o 
  -7   9   8       20.88       90.06     27.41 o 
  -6   9   8        0.09        2.63     19.70 o 
  -5   9   8       74.54       72.00     24.40 o 
  -4   9   8       54.51       50.14     13.45 o 
  -3   9   8        3.73       -6.21      9.71 o 
  -2   9   8      119.76      104.43     20.06 o 
  -1   9   8       52.31       74.88     19.72 o 
   0   9   8       12.59       12.16     11.23 o 
  -4  10   8       42.67       79.55     26.21 o 
  -3  10   8       92.72       90.18     32.96 o 
  -1 -12   9       20.61       34.29     13.40 o 
   0 -12   9        9.87       10.16     18.74 o 
   1 -12   9        7.83        9.95     15.05 o 
   2 -12   9        3.47        7.48     12.54 o 
  -3 -11   9       73.51       74.69     17.56 o 
  -2 -11   9       14.85        7.02     10.70 o 
  -1 -11   9        2.44       -1.40      9.11 o 
   0 -11   9        0.26        3.39     24.51 o 
   1 -11   9        0.13       -1.01     13.54 o 
   2 -11   9        0.00      -13.00      8.66 o 
   3 -11   9       18.21      -16.98     12.91 o 
   4 -11   9       30.12       36.06     17.01 o 
  -4 -10   9        5.41       24.89     12.26 o 
  -3 -10   9       20.62       34.66     11.85 o 
  -2 -10   9       65.61       76.41     18.06 o 
  -1 -10   9       41.63       41.22     12.88 o 
   0 -10   9       50.21       50.13     16.25 o 
   1 -10   9        1.05       16.29     12.03 o 
   2 -10   9       10.26       -7.96     10.09 o 
   3 -10   9        0.07        6.61     12.34 o 
   4 -10   9       44.32       37.42     16.82 o 
   5 -10   9        2.99       32.02     13.31 o 
  -6  -9   9        8.39       11.76     12.86 o 
  -5  -9   9       46.09       56.30     21.28 o 
  -4  -9   9        2.64        6.65      9.59 o 
  -3  -9   9       27.02       20.09     12.34 o 
  -2  -9   9       81.94       63.76     17.08 o 
  -1  -9   9      102.77      108.36     20.01 o 
   0  -9   9        0.31       -5.97      8.28 o 
   1  -9   9        0.76       16.94     11.90 o 
   2  -9   9       50.15       26.72     14.01 o 
   3  -9   9        3.99        1.39     11.42 o 
   4  -9   9        1.18       -3.34     11.16 o 
   5  -9   9       65.90       63.32     19.19 o 
   6  -9   9        0.93       -5.32     11.70 o 
  -7  -8   9        1.45       -8.92     15.10 o 
  -5  -8   9        1.21       -7.50     11.54 o 
  -4  -8   9        0.64       12.04      9.44 o 
  -3  -8   9        0.02       -5.72     13.84 o 
  -2  -8   9       27.21       31.01     12.94 o 
  -1  -8   9      621.51      639.94     40.77 o 
   0  -8   9       86.02       48.57     15.63 o 
   1  -8   9       35.21       41.71     13.40 o 
   2  -8   9       88.34       74.47     18.69 o 
   3  -8   9       21.38       22.60     12.63 o 
   4  -8   9       19.76       15.28     12.56 o 
   5  -8   9       13.00        7.71     10.92 o 
   6  -8   9      162.24      153.39     26.72 o 
  -8  -7   9        4.39       55.81     21.12 o 
  -7  -7   9       18.07       28.07     18.55 o 
  -6  -7   9       19.11       20.68     17.34 o 
  -5  -7   9       14.75       35.07     16.30 o 
  -4  -7   9        9.93       36.11     14.50 o 
  -3  -7   9        2.54       -7.96      8.35 o 
  -2  -7   9       93.30      103.01     30.01 o 
  -1  -7   9      262.80      223.24     27.32 o 
   0  -7   9       15.73       24.35     11.95 o 
   1  -7   9      373.94      343.62     32.52 o 
   2  -7   9      106.91       77.14     26.95 o 
   3  -7   9        0.10        3.16     10.73 o 
   4  -7   9       78.12       89.80     23.23 o 
   5  -7   9        5.09        6.74     11.75 o 
   6  -7   9       13.01       29.51     13.54 o 
   7  -7   9       17.81       38.52     13.91 o 
  -8  -6   9       93.94      124.82     22.90 o 
  -7  -6   9       21.66       16.97     14.31 o 
  -6  -6   9       24.08       25.93     17.34 o 
  -5  -6   9      274.31      301.03     47.27 o 
  -4  -6   9        2.52       11.28      8.63 o 
  -3  -6   9       27.98       36.21     12.86 o 
  -2  -6   9       25.00       20.80     17.75 o 
  -1  -6   9      173.83      138.70     22.57 o 
   0  -6   9       70.39       61.52     17.56 o 
   1  -6   9       26.25       22.39     11.17 o 
   2  -6   9       10.37        5.06     10.45 o 
   3  -6   9        0.55       -5.26     10.79 o 
   4  -6   9        4.63       14.37     12.06 o 
   5  -6   9      169.23      239.10     31.22 o 
   6  -6   9       93.38      109.04     22.49 o 
   7  -6   9        0.63      -23.77     24.81 o 
  -9  -5   9        0.76        5.93     12.96 o 
  -8  -5   9      100.77      107.19     20.70 o 
  -7  -5   9        1.05       -3.32      9.94 o 
  -6  -5   9        6.72        6.04     15.24 o 
  -5  -5   9      256.38      294.23     41.09 o 
  -4  -5   9       21.83       20.72     10.05 o 
  -3  -5   9        1.62       22.06     10.02 o 
  -2  -5   9      362.17      387.61     38.90 o 
  -1  -5   9        6.05       15.05      9.46 o 
   0  -5   9        1.12      -12.15     13.30 o 
   1  -5   9        1.52        0.96      8.64 o 
   2  -5   9       28.07       13.56     24.26 o 
   3  -5   9      162.77      162.69     24.57 o 
   4  -5   9        0.73       14.34     12.46 o 
   5  -5   9      223.14      199.26     28.47 o 
   6  -5   9      200.61      234.50     42.89 o 
   7  -5   9        3.03        3.22     38.19 o 
  -9  -4   9       43.81       72.52     17.81 o 
  -8  -4   9       66.66       62.50     21.06 o 
  -7  -4   9        8.89       16.59     10.20 o 
  -6  -4   9      179.94      203.10     33.84 o 
  -5  -4   9       14.83        4.74      9.59 o 
  -4  -4   9       17.81        8.27      6.27 o 
  -3  -4   9        0.13        1.94      6.24 o 
  -2  -4   9     1398.59     1428.43     47.22 o 
  -1  -4   9       38.94       42.50     12.53 o 
   0  -4   9      156.11      154.44     21.91 o 
   1  -4   9       19.42       18.98     12.42 o 
   2  -4   9        6.62        4.87     10.32 o 
   3  -4   9      112.82      152.42     28.20 o 
   4  -4   9      211.33      220.47     28.67 o 
   5  -4   9       58.98       56.12     16.72 o 
   6  -4   9        9.24      -11.82     17.32 o 
   7  -4   9        8.95       27.64     12.27 o 
 -10  -3   9        1.30        2.89     12.09 o 
  -9  -3   9        0.83        5.08     15.02 o 
  -8  -3   9        1.21       16.37     11.51 o 
  -7  -3   9      322.76      293.46     31.94 o 
  -6  -3   9      102.16      101.44     18.96 o 
  -5  -3   9        0.32        3.87      9.71 o 
  -4  -3   9       33.34       34.48      8.95 o 
  -3  -3   9      325.14      337.11     19.44 o 
  -2  -3   9      338.62      318.05     20.12 o 
  -1  -3   9        1.75       13.07      7.69 o 
   0  -3   9        1.20        9.36      7.99 o 
   1  -3   9       19.92       16.27     10.72 o 
   2  -3   9        1.31       -0.60     15.76 o 
   3  -3   9       42.71       47.62     32.53 o 
   4  -3   9      225.85      205.01     27.15 o 
   5  -3   9       70.82       81.85     18.47 o 
   6  -3   9       22.23       30.44     28.89 o 
   7  -3   9       51.79       73.42     23.42 o 
 -10  -2   9        6.54        9.66     13.34 o 
  -9  -2   9       25.43        5.42     26.78 o 
  -8  -2   9       20.83       28.12     12.38 o 
  -7  -2   9      151.14      178.11     25.26 o 
  -6  -2   9      139.20      176.93     24.89 o 
  -5  -2   9       23.98       27.30     19.56 o 
  -4  -2   9       30.04       44.86      8.89 o 
  -3  -2   9      124.46      113.70     12.90 o 
  -2  -2   9       26.14       25.34      7.67 o 
  -1  -2   9      310.44      317.10     16.97 o 
   0  -2   9      192.95      198.83     15.00 o 
   1  -2   9       16.97       23.64      9.87 o 
   2  -2   9        4.66       17.00      9.96 o 
   3  -2   9        9.59       23.89     12.08 o 
   4  -2   9       12.52       17.97     13.56 o 
   5  -2   9        0.73       14.51     10.75 o 
   6  -2   9        3.81       -7.33     16.14 o 
   7  -2   9        4.50       17.18     15.32 o 
 -10  -1   9        8.73        1.94     11.92 o 
  -9  -1   9       26.04       53.82     16.97 o 
  -8  -1   9       11.00       19.23     11.21 o 
  -7  -1   9       33.81       38.15     24.70 o 
  -6  -1   9       73.49       73.21     17.45 o 
  -5  -1   9      112.26      105.16     25.69 o 
  -4  -1   9       97.00      114.77     13.15 o 
  -3  -1   9       21.84       24.33      6.97 o 
  -2  -1   9      173.95      171.76     14.64 o 
  -1  -1   9      338.48      295.54     17.65 o 
   0  -1   9       21.11       23.56      7.68 o 
   1  -1   9      178.91      194.11     16.16 o 
   2  -1   9       11.97        9.70      6.89 o 
   3  -1   9      123.13      126.70     25.85 o 
   4  -1   9      243.35      211.52     40.05 o 
   5  -1   9       12.97       12.09     16.41 o 
   6  -1   9        7.83       14.06     17.02 o 
   7  -1   9        2.76       12.69     16.09 o 
 -10   0   9        9.01       -2.00     12.86 o 
  -9   0   9        7.70       12.54     12.83 o 
  -8   0   9        0.27       -5.84      8.94 o 
  -7   0   9      147.14      119.39     31.19 o 
  -6   0   9       22.72       43.89     13.85 o 
  -5   0   9       29.94       31.29     13.15 o 
  -4   0   9       42.76       61.76     10.01 o 
  -3   0   9       12.30       23.29      7.51 o 
  -2   0   9       64.65       66.69     10.51 o 
  -1   0   9       20.77       24.58      6.45 o 
   0   0   9      877.29      859.53     27.47 o 
   1   0   9       13.95       11.66      6.84 o 
   2   0   9      223.08      249.80     27.79 o 
   3   0   9        3.49       14.23     15.02 o 
   4   0   9       65.10       63.55     15.23 o 
   5   0   9        1.11        5.96     19.26 o 
   6   0   9       45.97       35.23     19.64 o 
   7   0   9        0.98      -14.94     14.88 o 
 -10   1   9        2.33       -7.23      8.99 o 
  -9   1   9        9.20        0.15      8.49 o 
  -8   1   9      234.27      267.97     32.30 o 
  -7   1   9       85.69       86.78     19.27 o 
  -6   1   9       13.42        3.87     10.44 o 
  -5   1   9       82.37       97.33     18.16 o 
  -4   1   9       15.78       17.91      9.99 o 
  -3   1   9      405.41      392.04     23.40 o 
  -2   1   9        0.36       -5.24      5.29 o 
  -1   1   9      204.26      192.61     15.63 o 
   0   1   9     1993.61     1875.65     39.98 o 
   1   1   9       87.60      107.12     17.75 o 
   2   1   9        0.77       -2.66      9.57 o 
   3   1   9       81.54       73.16     16.81 o 
   4   1   9       24.99       35.67     13.86 o 
   5   1   9       44.22       59.68     16.16 o 
   6   1   9       10.40        3.61     18.66 o 
 -10   2   9        1.29       -4.44     10.13 o 
  -9   2   9        7.71        7.92     12.01 o 
  -8   2   9      173.19      136.92     23.80 o 
  -7   2   9       34.51       10.55     10.53 o 
  -6   2   9        1.61       -4.86     16.52 o 
  -5   2   9        2.72        5.47      9.69 o 
  -4   2   9        5.25       15.84      5.97 o 
  -3   2   9        0.80       -0.63      5.51 o 
  -2   2   9      467.82      518.90     25.37 o 
  -1   2   9       35.06       57.07     14.35 o 
   0   2   9      262.52      263.62     25.39 o 
   1   2   9       30.26       30.94     13.53 o 
   2   2   9       93.87       98.02     19.57 o 
   3   2   9       99.44       68.42     18.11 o 
   4   2   9       61.25       72.72     24.35 o 
   5   2   9        1.15       -0.90     11.07 o 
   6   2   9        4.92       17.02     12.98 o 
 -10   3   9       11.13       -5.51     26.95 o 
  -9   3   9       31.31       36.51     14.14 o 
  -8   3   9       20.25       19.92     11.84 o 
  -7   3   9       13.76       29.97     11.33 o 
  -6   3   9       32.14       16.12     11.41 o 
  -5   3   9       21.69       33.91     12.79 o 
  -4   3   9      333.47      310.33     20.48 o 
  -3   3   9      225.91      247.87     18.63 o 
  -2   3   9      143.20      137.24     19.79 o 
  -1   3   9      182.22      186.73     23.17 o 
   0   3   9      254.80      240.95     26.38 o 
   1   3   9       39.13       55.85     15.62 o 
   2   3   9        1.08       11.60     11.45 o 
   3   3   9        6.55       -9.83     10.95 o 
   4   3   9        2.09       19.77     12.88 o 
   5   3   9       30.28       53.11     18.88 o 
 -10   4   9        9.04       17.09     11.30 o 
  -9   4   9       10.85      -15.03     10.02 o 
  -8   4   9      104.79      101.82     26.89 o 
  -7   4   9       68.27       62.25     15.81 o 
  -6   4   9       39.09       37.97     12.79 o 
  -5   4   9        5.17        9.18     10.22 o 
  -4   4   9        4.05       10.10      9.73 o 
  -3   4   9      254.07      267.91     26.46 o 
  -2   4   9       71.91       88.30     17.98 o 
  -1   4   9     1451.33     1430.22     58.87 o 
   0   4   9       26.86       43.89     14.88 o 
   1   4   9       27.27       33.86     13.50 o 
   2   4   9       34.71       31.74     16.63 o 
   3   4   9       39.47       12.61     12.43 o 
   4   4   9       45.66       46.99     16.11 o 
   5   4   9        2.33       -7.38     11.74 o 
 -10   5   9        1.01       20.82     14.88 o 
  -9   5   9        4.74       -0.60      8.45 o 
  -8   5   9        0.55       -5.05     14.61 o 
  -7   5   9      145.91      180.21     26.42 o 
  -6   5   9       13.28       -0.52     17.37 o 
  -5   5   9      288.98      341.13     47.49 o 
  -4   5   9      278.13      301.53     27.85 o 
  -3   5   9      121.43      129.06     22.40 o 
  -2   5   9       33.88       13.49     11.37 o 
  -1   5   9      380.48      372.99     33.81 o 
   0   5   9        2.63       -3.75      9.90 o 
   1   5   9        2.97      -10.94     10.20 o 
   2   5   9        3.54       -6.54     21.75 o 
   3   5   9        4.83       14.26     13.45 o 
   4   5   9       39.36       43.24     44.81 o 
  -9   6   9        9.20       -5.22     18.63 o 
  -8   6   9        0.05        0.41     23.44 o 
  -7   6   9       17.72       37.64     21.39 o 
  -6   6   9       73.39       71.24     26.81 o 
  -5   6   9       41.58       39.45     22.76 o 
  -4   6   9       22.12       48.51     13.07 o 
  -3   6   9      188.55      219.75     27.02 o 
  -2   6   9        0.02       15.37     10.93 o 
  -1   6   9      451.91      458.38     37.97 o 
   0   6   9       33.41       36.86     13.78 o 
   1   6   9       22.20       24.38     12.92 o 
   2   6   9       83.63       31.34     34.25 o 
   3   6   9        6.82       18.28     14.45 o 
  -9   7   9       30.57       19.75     21.94 o 
  -8   7   9       56.13      103.24     33.43 o 
  -7   7   9       24.50       39.34     20.85 o 
  -6   7   9      230.15      218.36     41.91 o 
  -5   7   9       64.08       36.44     17.84 o 
  -4   7   9        4.27       23.59     10.51 o 
  -3   7   9        0.09       13.23     10.66 o 
  -2   7   9       29.97       31.13     13.79 o 
  -1   7   9       39.09       48.52     29.46 o 
   0   7   9      151.18      149.02     24.97 o 
   1   7   9        3.52      -12.33     13.65 o 
   2   7   9        1.87       15.55     11.28 o 
  -8   8   9        0.06      -14.77     15.65 o 
  -7   8   9        6.89       21.45     18.16 o 
  -6   8   9        0.35       -0.82     14.28 o 
  -5   8   9      127.44      133.50     32.28 o 
  -4   8   9       20.55       14.72     15.10 o 
  -3   8   9        0.88        4.59      9.36 o 
  -2   8   9       16.99       33.77     18.88 o 
  -1   8   9        0.00       -3.57     19.94 o 
   0   8   9        2.87       -8.40     10.21 o 
   1   8   9        9.36       18.44     16.03 o 
  -6   9   9       18.43       10.45     17.34 o 
  -5   9   9        1.04       29.22     19.26 o 
  -4   9   9       10.81        9.85     16.19 o 
  -3   9   9        0.08       12.72     10.33 o 
  -2   9   9       20.84       -5.20     15.18 o 
  -1   9   9       87.35       80.53     29.71 o 
  -3 -11  10        0.76       12.12     11.28 o 
  -2 -11  10        7.06       10.85     11.11 o 
  -1 -11  10        1.13        6.80     10.53 o 
   0 -11  10      111.32      102.60     21.26 o 
   1 -11  10       20.29       30.34     13.71 o 
   2 -11  10        4.59       16.28     13.65 o 
   3 -11  10        0.45      -35.02     28.12 o 
  -5 -10  10        7.21       13.84     14.55 o 
  -4 -10  10       14.09       23.59     11.25 o 
  -3 -10  10       66.91       66.10     16.71 o 
  -2 -10  10        2.31       12.98     16.44 o 
  -1 -10  10       88.94       79.80     19.12 o 
   0 -10  10      121.88      153.82     24.15 o 
   1 -10  10        0.39        2.95     10.61 o 
   2 -10  10       42.43       23.78     25.36 o 
   3 -10  10      144.83      162.21     28.25 o 
   4 -10  10        2.16       -9.57     11.07 o 
  -6  -9  10       14.31       37.42     18.49 o 
  -5  -9  10      446.36      423.20     57.56 o 
  -4  -9  10      175.39      186.45     25.08 o 
  -3  -9  10        2.34       -1.12     17.64 o 
  -2  -9  10       24.75       42.41     13.03 o 
  -1  -9  10        4.07        0.88     11.43 o 
   0  -9  10       41.19       28.66     12.92 o 
   1  -9  10        0.05        6.93     10.34 o 
   2  -9  10        0.02       -7.82     10.31 o 
   3  -9  10        8.43        2.18     10.93 o 
   4  -9  10       43.26       47.71     16.86 o 
   5  -9  10        0.19       29.27     14.33 o 
  -7  -8  10       10.11      -21.01     14.01 o 
  -6  -8  10        0.00        9.25     14.17 o 
  -5  -8  10      160.16       84.15     27.25 o 
  -4  -8  10       60.30       49.59     13.40 o 
  -3  -8  10       79.16       56.59     16.21 o 
  -2  -8  10       38.84       27.74     13.18 o 
  -1  -8  10        3.90        1.02     10.05 o 
   0  -8  10       19.99       26.70     11.95 o 
   1  -8  10      174.48      171.97     25.90 o 
   2  -8  10        0.16       11.20     11.13 o 
   3  -8  10       40.35       50.07     15.94 o 
   4  -8  10      266.18      270.58     34.28 o 
   5  -8  10        0.27       12.48     11.36 o 
   6  -8  10        7.73       10.96     38.49 o 
  -7  -7  10       30.50       56.19     24.40 o 
  -6  -7  10       30.89      -16.58     14.28 o 
  -4  -7  10        0.02       -0.76      8.16 o 
  -3  -7  10        2.91       16.47      9.89 o 
  -2  -7  10       16.82       31.05     18.06 o 
  -1  -7  10      103.55      107.54     20.26 o 
   0  -7  10        0.84       -2.18      9.29 o 
   1  -7  10        1.22        2.63     10.16 o 
   2  -7  10       35.70        9.04     12.89 o 
   3  -7  10        2.01        6.12     11.34 o 
   4  -7  10      207.55      198.13     28.70 o 
   5  -7  10       87.65       82.44     25.74 o 
   6  -7  10       57.46       70.30     19.24 o 
  -8  -6  10        4.41       11.38     15.92 o 
  -7  -6  10        0.32       -1.70     16.52 o 
  -6  -6  10      621.61      612.83     70.20 o 
  -5  -6  10       43.93       34.47     19.86 o 
  -4  -6  10       71.94       59.00     14.74 o 
  -3  -6  10       33.16       21.15     11.47 o 
  -2  -6  10      149.18      148.97     22.40 o 
  -1  -6  10       58.59       66.04     16.44 o 
   0  -6  10      212.05      208.26     26.82 o 
   1  -6  10       61.85       44.24     17.37 o 
   2  -6  10      264.06      218.67     27.81 o 
   3  -6  10       51.77       73.19     18.82 o 
   4  -6  10       14.49        5.19     31.73 o 
   5  -6  10        0.01       -3.26     12.50 o 
   6  -6  10       16.05       14.07     12.35 o 
  -9  -5  10       36.13       26.53     14.70 o 
  -8  -5  10       43.62       75.05     28.42 o 
  -7  -5  10       19.21       19.83     24.10 o 
  -6  -5  10     1149.86     1097.15     78.68 o 
  -5  -5  10       43.91       90.44     29.82 o 
  -4  -5  10        1.10        4.48     18.68 o 
  -3  -5  10       15.44       14.53     11.65 o 
  -2  -5  10        1.05        3.82      8.32 o 
  -1  -5  10       45.50       39.12     12.30 o 
   0  -5  10       34.75       50.44     18.79 o 
   1  -5  10        0.00        9.85     10.26 o 
   2  -5  10       21.47       12.09     10.92 o 
   3  -5  10        2.77        3.53     10.92 o 
   4  -5  10       68.09       67.42     18.41 o 
   5  -5  10        0.05       24.72     14.58 o 
   6  -5  10       13.64       29.49     14.45 o 
   7  -5  10       16.64       45.88     14.03 o 
  -9  -4  10       59.38       61.51     19.20 o 
  -8  -4  10       43.94       36.66     32.31 o 
  -7  -4  10        4.15       -4.69     15.13 o 
  -6  -4  10      845.99      771.07     41.77 o 
  -5  -4  10      183.96      154.13     23.07 o 
  -4  -4  10       92.93       78.35     14.77 o 
  -3  -4  10       65.97       70.47     19.70 o 
  -2  -4  10       29.15       23.81     11.30 o 
  -1  -4  10      104.67      118.73     19.90 o 
   0  -4  10      437.43      468.35     34.77 o 
   1  -4  10       65.56       79.19     17.14 o 
   2  -4  10       25.18       24.00     16.17 o 
   3  -4  10        4.15        6.24     27.22 o 
   4  -4  10       39.19       46.42     15.28 o 
   5  -4  10      234.14      234.34     30.39 o 
   6  -4  10        8.85       28.23     16.96 o 
   7  -4  10       32.02       68.88     21.78 o 
 -10  -3  10       35.27       48.12     29.02 o 
  -9  -3  10        9.28       11.64     11.96 o 
  -8  -3  10       12.28       21.67     12.67 o 
  -7  -3  10        0.33       10.02     22.92 o 
  -6  -3  10      124.36      143.93     22.47 o 
  -5  -3  10        0.01        3.78     16.03 o 
  -4  -3  10       26.33       36.23      8.43 o 
  -3  -3  10       17.65       23.76     12.04 o 
  -2  -3  10      149.42      150.48     20.84 o 
  -1  -3  10       11.75       13.67      9.20 o 
   0  -3  10      118.02      109.07     18.38 o 
   1  -3  10      208.46      237.20     26.19 o 
   2  -3  10       47.05       58.64     19.78 o 
   3  -3  10        0.22       -1.27     10.21 o 
   4  -3  10        9.62       21.51     15.62 o 
   5  -3  10      168.78      175.82     27.25 o 
   6  -3  10        8.12      -12.31     14.28 o 
   7  -3  10       13.86       49.51     20.85 o 
 -10  -2  10        4.36       -9.18     30.39 o 
  -9  -2  10        4.26        6.43     11.49 o 
  -8  -2  10        9.59       25.59     12.97 o 
  -7  -2  10      622.13      630.29     70.91 o 
  -6  -2  10       69.84       59.42     15.63 o 
  -5  -2  10        0.79       -5.79      8.19 o 
  -4  -2  10       90.01       93.88     12.30 o 
  -3  -2  10        1.68       15.09      6.89 o 
  -2  -2  10       87.53       88.07     11.51 o 
  -1  -2  10      159.33      178.07     21.71 o 
   0  -2  10      307.17      339.25     28.84 o 
   1  -2  10       87.49       97.72     36.19 o 
   2  -2  10       42.24       49.73     21.04 o 
   3  -2  10       11.46       29.49     18.52 o 
   4  -2  10       64.01      109.81     31.24 o 
   5  -2  10       20.50        4.05     16.19 o 
   6  -2  10       47.05       44.65     22.49 o 
   7  -2  10        1.20       31.35     19.37 o 
 -10  -1  10       12.75       23.51     13.26 o 
  -9  -1  10       45.82       55.31     16.96 o 
  -8  -1  10        8.32        4.72     21.15 o 
  -7  -1  10      362.86      320.23     33.85 o 
  -6  -1  10      195.00      219.95     27.25 o 
  -5  -1  10       62.27       65.38     16.40 o 
  -4  -1  10        7.79       11.11      6.32 o 
  -3  -1  10      242.43      228.53     17.81 o 
  -2  -1  10      507.96      461.13     24.48 o 
  -1  -1  10      267.61      279.08     18.62 o 
   0  -1  10       22.14       18.14     13.68 o 
   1  -1  10       70.57       61.78     13.60 o 
   2  -1  10       10.27        0.01      8.72 o 
   3  -1  10       63.07       52.58     24.29 o 
   4  -1  10      127.01      100.40     28.40 o 
   5  -1  10        0.03        7.82     16.36 o 
   6  -1  10        4.34       29.98     21.28 o 
 -10   0  10        7.69        1.15     11.44 o 
  -9   0  10        1.86       -4.41     11.98 o 
  -8   0  10      194.72      216.33     54.06 o 
  -7   0  10      257.26      229.22     29.21 o 
  -6   0  10      113.32      103.20     19.91 o 
  -5   0  10        7.12       11.03     10.26 o 
  -4   0  10      413.48      401.37     21.54 o 
  -3   0  10      156.91      140.23     14.63 o 
  -2   0  10       15.55        9.71      6.43 o 
  -1   0  10        3.84       15.77      7.73 o 
   0   0  10      117.29      137.61     14.12 o 
   1   0  10        2.52       18.98     10.72 o 
   2   0  10       11.71        3.93     10.25 o 
   3   0  10       17.18       17.56     17.45 o 
   4   0  10       38.60       46.01     22.27 o 
   5   0  10       27.04       37.20     19.75 o 
   6   0  10       32.67        8.04     19.20 o 
 -10   1  10        9.85       -4.43     10.07 o 
  -9   1  10       40.28       29.20     18.77 o 
  -8   1  10       80.40       75.76     18.53 o 
  -7   1  10       14.90        7.82     11.42 o 
  -6   1  10       63.96       45.94     16.17 o 
  -5   1  10       54.69       76.09     37.59 o 
  -4   1  10        0.96        3.19     10.01 o 
  -3   1  10      319.97      321.66     20.43 o 
  -2   1  10        1.96       25.52      8.21 o 
  -1   1  10      448.13      408.54     20.96 o 
   0   1  10      606.41      606.83     33.69 o 
   1   1  10        3.67       11.50     14.66 o 
   2   1  10      166.60      135.54     21.36 o 
   3   1  10       15.60       20.12     12.43 o 
   4   1  10       82.54       55.42     14.86 o 
   5   1  10        8.07        8.43     18.38 o 
   6   1  10       12.93       27.47     20.24 o 
 -10   2  10       31.25       25.39     13.38 o 
  -9   2  10       35.94       24.62     12.17 o 
  -8   2  10       12.44        9.04     10.02 o 
  -7   2  10       11.49        7.50      9.58 o 
  -6   2  10      143.33      182.09     24.99 o 
  -5   2  10       80.45       80.64     17.66 o 
  -4   2  10        2.45        6.12      7.91 o 
  -3   2  10      657.20      693.89     35.24 o 
  -2   2  10       73.09       69.52     11.21 o 
  -1   2  10      115.67      118.21     19.47 o 
   0   2  10        8.58       -4.36      9.93 o 
   1   2  10       94.06       93.22     17.79 o 
   2   2  10       50.28       84.20     18.18 o 
   3   2  10        0.00       -2.79     10.50 o 
   4   2  10      135.42      115.20     21.89 o 
   5   2  10        0.44       25.80     22.68 o 
 -10   3  10        0.89       -4.29     11.32 o 
  -9   3  10       16.71       14.11     11.59 o 
  -8   3  10       90.95       95.88     26.78 o 
  -7   3  10       42.87       47.65     19.61 o 
  -6   3  10      188.53      186.81     31.84 o 
  -5   3  10        0.17        4.63     16.03 o 
  -4   3  10      209.68      230.48     19.30 o 
  -3   3  10       70.65       54.61     26.26 o 
  -2   3  10      109.36       99.54     18.72 o 
  -1   3  10       49.90       54.72     17.34 o 
   0   3  10        8.72       25.97     16.14 o 
   1   3  10       56.29       51.74     16.06 o 
   2   3  10        2.48        6.78     11.48 o 
   3   3  10       52.01       26.61     13.43 o 
   4   3  10        0.33       -5.72     15.35 o 
   5   3  10        0.54        9.93     12.99 o 
 -10   4  10       18.64       39.55     15.73 o 
  -9   4  10        9.07        1.46     10.39 o 
  -8   4  10      143.39      130.62     25.58 o 
  -7   4  10      263.31      260.07     54.96 o 
  -6   4  10      301.86      385.84     58.27 o 
  -5   4  10      837.71      785.78     60.95 o 
  -4   4  10      454.96      471.91     32.69 o 
  -3   4  10      187.78      186.25     24.25 o 
  -2   4  10      302.95      318.82     47.49 o 
  -1   4  10       53.79       33.17     13.98 o 
   0   4  10       76.28       89.87     18.49 o 
   1   4  10       25.63       41.30     14.64 o 
   2   4  10        0.90       23.01     12.74 o 
   3   4  10       30.47       35.38     15.16 o 
   4   4  10        3.67       13.34     28.92 o 
  -9   5  10      174.84      142.53     25.95 o 
  -8   5  10      195.86      215.00     39.83 o 
  -7   5  10        1.43       -3.37      8.80 o 
  -6   5  10      377.68      317.71     49.19 o 
  -5   5  10       80.59       91.59     26.86 o 
  -4   5  10      110.92      113.43     19.32 o 
  -3   5  10       45.84       47.21     17.12 o 
  -2   5  10      408.59      393.86     35.38 o 
  -1   5  10       21.45       25.09     13.11 o 
   0   5  10       51.63       58.72     17.02 o 
   1   5  10       19.70       22.21     11.53 o 
   2   5  10       26.96       -0.03     11.29 o 
   3   5  10        7.77        0.16     30.83 o 
  -9   6  10       25.76       -7.67     35.86 o 
  -8   6  10      207.83      238.76     48.48 o 
  -7   6  10        0.16       -0.49     16.85 o 
  -6   6  10        7.26       -4.87     14.17 o 
  -5   6  10       45.20       35.40     20.74 o 
  -4   6  10       22.55        4.27     15.05 o 
  -3   6  10        2.87        3.09      9.51 o 
  -2   6  10        3.78        4.38      9.93 o 
  -1   6  10       58.38       61.73     16.63 o 
   0   6  10       82.70       47.42     17.11 o 
   1   6  10       16.36      -15.55     10.83 o 
   2   6  10        0.13        0.16     11.74 o 
  -8   7  10       16.93       16.30     17.62 o 
  -7   7  10        0.32       16.91     19.75 o 
  -6   7  10       17.03       16.14     19.86 o 
  -5   7  10       95.17      101.11     30.58 o 
  -4   7  10       29.05       57.28     23.58 o 
  -3   7  10       75.78       84.19     18.14 o 
  -2   7  10      111.13      104.45     21.00 o 
  -1   7  10       32.53       55.20     15.25 o 
   0   7  10       29.52       36.79     14.89 o 
   1   7  10       48.23       32.49     33.78 o 
  -6   8  10       80.01       82.45     28.01 o 
  -5   8  10       13.10       56.57     21.06 o 
  -4   8  10       51.96       63.25     28.40 o 
  -3   8  10        2.14       -6.49     10.58 o 
  -2   8  10        0.20        9.90     12.12 o 
  -1   8  10       23.39       25.20     14.85 o 
  -2 -11  11        4.14       22.76     11.41 o 
  -1 -11  11       74.59       75.47     27.14 o 
   0 -11  11        0.64       -7.33      9.73 o 
   1 -11  11        0.35      -17.62     12.23 o 
   2 -11  11       62.75       30.61     26.21 o 
  -4 -10  11       62.24       26.15     12.52 o 
  -3 -10  11       10.88       23.67     13.34 o 
  -2 -10  11        7.12       29.29     20.24 o 
  -1 -10  11       14.96       16.45     12.44 o 
   0 -10  11        0.03      -11.48     16.91 o 
   1 -10  11       63.75       74.87     18.29 o 
   2 -10  11        0.12       -8.21     13.08 o 
   3 -10  11        1.10        5.04     13.71 o 
  -5  -9  11      101.14       94.54     28.94 o 
  -4  -9  11       21.54       -3.40     21.78 o 
  -3  -9  11        4.14       41.42     26.97 o 
  -2  -9  11       54.19       82.74     18.61 o 
  -1  -9  11      269.68      247.91     44.29 o 
   0  -9  11       69.61       90.35     38.03 o 
   1  -9  11      111.23      116.39     22.21 o 
   2  -9  11        1.23        6.08     11.17 o 
   3  -9  11       90.42       66.63     19.24 o 
   4  -9  11       34.04       36.90     25.00 o 
  -6  -8  11       10.94        4.65     16.25 o 
  -5  -8  11      311.83      331.39     54.33 o 
  -4  -8  11       26.99       26.07     12.33 o 
  -3  -8  11      130.21      118.73     26.67 o 
  -2  -8  11       11.28       15.12     10.94 o 
  -1  -8  11        2.06        6.10     18.41 o 
   0  -8  11        4.32       10.94      8.82 o 
   1  -8  11        5.37        7.40     14.39 o 
   2  -8  11       44.93       43.52     16.63 o 
   3  -8  11        3.58       37.17     14.26 o 
   4  -8  11       82.18       87.60     21.36 o 
   5  -8  11      127.16      169.60     40.95 o 
  -7  -7  11       19.65       27.41     19.75 o 
  -6  -7  11       15.38       -8.26     13.46 o 
  -5  -7  11      240.17      245.88     46.89 o 
  -4  -7  11        0.12       -2.49     15.48 o 
  -3  -7  11        1.27        5.59     10.20 o 
  -2  -7  11       63.62       67.40     16.76 o 
  -1  -7  11      110.74      100.37     19.60 o 
   0  -7  11        1.95        5.50      9.88 o 
   1  -7  11       30.67       40.97     13.77 o 
   2  -7  11       39.63       51.63     15.27 o 
   3  -7  11       81.46       89.87     38.52 o 
   4  -7  11      283.77      252.72     33.58 o 
   5  -7  11        0.09       -0.71     22.10 o 
  -8  -6  11       37.87       64.72     26.04 o 
  -7  -6  11        3.45        5.31     16.91 o 
  -6  -6  11       21.28       47.00     21.83 o 
  -5  -6  11       97.72       51.10     23.53 o 
  -4  -6  11        0.31        5.64      8.66 o 
  -3  -6  11       16.87        1.80      9.27 o 
  -2  -6  11        3.12       10.35      8.94 o 
  -1  -6  11       30.29       45.05     14.07 o 
   0  -6  11        0.77      -12.17      8.47 o 
   1  -6  11      644.42      643.68     43.42 o 
   2  -6  11      495.77      525.94     42.23 o 
   3  -6  11       43.85       25.65     13.14 o 
   4  -6  11       36.30       62.57     17.88 o 
   5  -6  11       16.73        0.57     13.68 o 
   6  -6  11       65.47       82.91     19.89 o 
  -8  -5  11        1.36       -1.81     14.88 o 
  -7  -5  11       33.26       13.51     13.95 o 
  -6  -5  11      194.02      168.02     38.46 o 
  -5  -5  11       12.52       -7.33     13.68 o 
  -4  -5  11      126.69      124.79     20.18 o 
  -3  -5  11      141.37      108.97     18.93 o 
  -2  -5  11        6.97      -11.99      8.02 o 
  -1  -5  11      164.50      145.92     22.62 o 
   0  -5  11       44.42       35.95     14.51 o 
   1  -5  11       15.71       19.54     11.58 o 
   2  -5  11        6.43       21.46     12.11 o 
   3  -5  11        2.99       12.52     11.31 o 
   4  -5  11       53.22      107.83     37.92 o 
   5  -5  11       37.83       19.25     20.71 o 
   6  -5  11       48.51       52.86     16.25 o 
  -9  -4  11        0.08        9.69     17.21 o 
  -8  -4  11        6.73       17.73     11.29 o 
  -7  -4  11       42.20       15.68     15.43 o 
  -6  -4  11        5.40       -8.37     12.47 o 
  -5  -4  11      644.25      578.42     65.16 o 
  -4  -4  11       52.96       67.46     14.61 o 
  -3  -4  11       68.05      108.65     18.15 o 
  -2  -4  11        1.28        6.20      8.12 o 
  -1  -4  11      102.35      111.28     26.75 o 
   0  -4  11      539.37      587.95     66.01 o 
   1  -4  11      284.24      290.13     30.99 o 
   2  -4  11       18.84       15.85     10.67 o 
   3  -4  11        0.02        3.54      9.31 o 
   4  -4  11      220.49      210.58     29.13 o 
   5  -4  11       66.89       49.26     18.23 o 
   6  -4  11       39.46       51.32     23.75 o 
  -9  -3  11        1.17       10.11     12.58 o 
  -8  -3  11        5.67        5.05     11.04 o 
  -7  -3  11      409.56      439.35     47.71 o 
  -6  -3  11       91.39       91.82     28.34 o 
  -5  -3  11        5.65       -4.32     25.80 o 
  -4  -3  11      208.74      228.61     24.67 o 
  -3  -3  11        0.51       14.83     12.15 o 
  -2  -3  11        5.60       15.82     10.48 o 
  -1  -3  11      276.92      300.94     29.37 o 
   0  -3  11        5.42       12.99     10.29 o 
   1  -3  11        2.87       15.62     10.16 o 
   2  -3  11      142.17      169.71     24.91 o 
   3  -3  11        2.20       13.30     11.58 o 
   4  -3  11       30.09       22.61     12.74 o 
   5  -3  11        0.03        4.16     17.07 o 
   6  -3  11       41.35       48.26     23.53 o 
  -9  -2  11        0.51       -8.86      8.80 o 
  -8  -2  11       66.73       46.59     16.60 o 
  -7  -2  11       28.63       18.24     13.02 o 
  -6  -2  11       79.69       98.44     24.10 o 
  -5  -2  11        1.57        6.50      9.76 o 
  -4  -2  11      167.44      148.58     15.81 o 
  -3  -2  11       70.02       64.96     12.36 o 
  -2  -2  11     1143.06     1091.28     43.62 o 
  -1  -2  11      383.39      361.86     29.71 o 
   0  -2  11     2382.36     2268.46     65.19 o 
   1  -2  11      318.62      339.10     30.35 o 
   2  -2  11      117.10      102.52     19.39 o 
   3  -2  11        0.21        1.48     17.02 o 
   4  -2  11       60.62       90.00     28.29 o 
   5  -2  11        2.21        4.10     15.92 o 
   6  -2  11        1.59        8.21     18.44 o 
 -10  -1  11       19.34       25.76     14.25 o 
  -9  -1  11       31.21       46.41     13.40 o 
  -8  -1  11      111.01       84.82     18.19 o 
  -7  -1  11       21.73       -5.60      8.27 o 
  -6  -1  11        6.19        2.81     25.28 o 
  -5  -1  11       44.90       48.80     14.27 o 
  -4  -1  11       33.58       41.63     12.13 o 
  -3  -1  11      240.46      240.74     18.89 o 
  -2  -1  11     1517.67     1464.57     37.50 o 
  -1  -1  11       15.97       20.87      9.67 o 
   0  -1  11      723.32      698.40     39.50 o 
   1  -1  11       24.11       47.21     18.08 o 
   2  -1  11       17.08        8.10     15.21 o 
   3  -1  11       34.74       50.61     22.87 o 
   4  -1  11      135.80      118.51     31.90 o 
   5  -1  11        1.69       16.03     17.34 o 
   6  -1  11        0.01        7.17     17.84 o 
 -10   0  11       46.39       47.88     25.17 o 
  -9   0  11       18.12       16.43     25.14 o 
  -8   0  11       53.90       40.96     15.61 o 
  -7   0  11       54.58       41.43     14.06 o 
  -6   0  11       86.00      100.17     19.39 o 
  -5   0  11      301.39      268.44     28.14 o 
  -4   0  11      582.50      613.52     26.08 o 
  -3   0  11     1169.87     1116.60     34.20 o 
  -2   0  11        2.16        3.31      5.39 o 
  -1   0  11      166.85      186.79     16.97 o 
   0   0  11      184.16      191.22     22.34 o 
   1   0  11       56.52       47.55     22.76 o 
   2   0  11      146.27      172.73     37.26 o 
   3   0  11      122.95      163.21     35.34 o 
   4   0  11       56.40       75.89     26.59 o 
   5   0  11        2.11      -12.42     15.65 o 
 -10   1  11       45.68       52.20     17.29 o 
  -9   1  11       86.96       99.71     21.67 o 
  -8   1  11        0.14        1.84      9.01 o 
  -7   1  11      217.41      207.58     28.07 o 
  -6   1  11        8.72       26.82     12.29 o 
  -5   1  11      645.09      671.76     37.89 o 
  -4   1  11      408.30      380.94     22.89 o 
  -3   1  11     1074.58     1013.58     44.42 o 
  -2   1  11       59.38       48.28     13.67 o 
  -1   1  11      589.44      538.52     32.70 o 
   0   1  11       64.92       58.78     14.69 o 
   1   1  11        0.78        9.44      9.96 o 
   2   1  11        7.38       21.43     17.67 o 
   3   1  11        4.99       21.39     20.52 o 
   4   1  11       50.91       48.26     24.07 o 
   5   1  11        1.60       19.64     17.78 o 
 -10   2  11        5.05       -3.15      9.37 o 
  -9   2  11       22.66       58.69     16.53 o 
  -8   2  11       64.40       59.08     17.64 o 
  -7   2  11      240.42      261.76     32.34 o 
  -6   2  11        0.07       16.96     13.24 o 
  -5   2  11     2125.01     2104.05     66.26 o 
  -4   2  11       17.42       25.52      8.44 o 
  -3   2  11        4.70       13.37      7.13 o 
  -2   2  11       58.64       49.82     13.53 o 
  -1   2  11      828.46      735.24     37.76 o 
   0   2  11       55.76       33.11     13.52 o 
   1   2  11      135.22      113.79     21.39 o 
   2   2  11        8.88       -5.03     25.33 o 
   3   2  11       19.01       18.54     26.59 o 
   4   2  11       82.90       75.39     27.14 o 
  -9   3  11       79.80       55.28     17.99 o 
  -8   3  11       28.69       35.90     13.64 o 
  -7   3  11      449.70      502.65     41.45 o 
  -6   3  11      113.20       93.96     21.26 o 
  -5   3  11       85.76      114.11     20.57 o 
  -4   3  11      183.39      163.54     33.87 o 
  -3   3  11       71.31       80.07     16.00 o 
  -2   3  11        6.99       16.76      9.33 o 
  -1   3  11      230.02      172.82     37.48 o 
   0   3  11      258.88      185.56     25.16 o 
   1   3  11        0.06       -0.44      8.79 o 
   2   3  11       30.80       25.05     13.56 o 
   3   3  11        7.63       21.13     24.16 o 
   4   3  11        1.50       10.64     12.66 o 
  -9   4  11       97.24      142.32     25.06 o 
  -8   4  11       67.52       72.66     16.72 o 
  -7   4  11      244.79      270.13     32.91 o 
  -6   4  11       18.46       13.84     18.88 o 
  -5   4  11        0.16       17.62     17.23 o 
  -4   4  11       68.63       85.19     26.04 o 
  -3   4  11       12.48       13.95     28.20 o 
  -2   4  11      350.51      306.67     33.21 o 
  -1   4  11        6.63       15.56     11.83 o 
   0   4  11      134.15      103.00     20.21 o 
   1   4  11        7.38        5.12     10.33 o 
   2   4  11        2.81       12.20     22.82 o 
   3   4  11        0.80      -17.60     11.74 o 
  -9   5  11       71.08       77.35     19.18 o 
  -8   5  11       22.77       68.17     28.23 o 
  -7   5  11       11.54       12.53     16.47 o 
  -6   5  11       17.01       22.27     18.99 o 
  -5   5  11       97.28       81.52     26.26 o 
  -4   5  11        0.05       18.16     16.41 o 
  -3   5  11      100.11      142.55     22.66 o 
  -2   5  11       30.33       35.39     13.37 o 
  -1   5  11       29.28       58.25     15.03 o 
   0   5  11       11.57       29.87     11.04 o 
   1   5  11        0.04        5.00     11.08 o 
   2   5  11       12.86      -14.10     22.65 o 
  -8   6  11       31.00       10.01     19.64 o 
  -7   6  11        0.85       30.37     19.53 o 
  -6   6  11        9.78      -12.53     17.23 o 
  -5   6  11       92.62      134.21     36.77 o 
  -4   6  11      131.09      187.66     41.80 o 
  -3   6  11        2.89       19.10     12.78 o 
  -2   6  11       35.51       28.64     12.03 o 
  -1   6  11       35.04       42.37     13.32 o 
   0   6  11        6.95        6.09     12.38 o 
   1   6  11        2.54       12.62     12.12 o 
  -7   7  11       19.88       19.64     19.92 o 
  -6   7  11      121.29      173.38     38.85 o 
  -5   7  11       78.26       86.12     29.33 o 
  -4   7  11       31.17       58.43     25.33 o 
  -3   7  11        7.06        7.29     10.78 o 
  -2   7  11        0.56        3.30     16.58 o 
  -1   7  11        9.63       -0.36     31.40 o 
   0   7  11       28.71       77.23     19.61 o 
  -4   8  11       19.37       41.14     24.18 o 
  -3 -10  12        1.61      -14.19      9.97 o 
  -2 -10  12        3.51        7.80     21.20 o 
  -1 -10  12       45.82       34.38     17.07 o 
   0 -10  12       58.36       48.60     16.29 o 
   1 -10  12        5.44      -12.13     13.92 o 
   2 -10  12        0.80       25.08     14.14 o 
  -5  -9  12       11.86       30.42     16.96 o 
  -4  -9  12        0.40        4.04     11.82 o 
  -3  -9  12        3.41       -3.12     15.57 o 
  -2  -9  12       73.82       90.42     46.56 o 
  -1  -9  12        1.07       -9.34      9.26 o 
   0  -9  12       13.20       25.99     13.71 o 
   1  -9  12       14.69       19.90     13.41 o 
   2  -9  12       41.82       10.42     23.77 o 
   3  -9  12      141.43      116.18     24.34 o 
  -6  -8  12      191.44      197.02     39.99 o 
  -5  -8  12       32.85       47.87     23.31 o 
  -4  -8  12       74.99       95.46     18.82 o 
  -3  -8  12        0.07      -10.64      7.87 o 
  -2  -8  12        0.37        1.35     12.26 o 
  -1  -8  12       69.91       87.88     23.58 o 
   0  -8  12        9.92       20.36     12.40 o 
   1  -8  12        8.87        8.44     18.06 o 
   2  -8  12        0.67       12.94     12.58 o 
   3  -8  12      139.06      132.68     25.63 o 
   4  -8  12        0.44        2.67     12.60 o 
  -7  -7  12        7.28       11.43     16.09 o 
  -5  -7  12        1.45      -13.62     12.53 o 
  -4  -7  12       70.59       63.05     17.21 o 
  -3  -7  12       19.64       38.72     17.04 o 
  -2  -7  12       91.40       81.15     17.46 o 
  -1  -7  12       21.37       25.16     10.70 o 
   0  -7  12       33.67       38.90     12.49 o 
   1  -7  12      320.49      376.76     38.24 o 
   2  -7  12       43.03       35.27     13.43 o 
   3  -7  12      105.23      121.13     22.74 o 
   4  -7  12        0.14        9.31     23.25 o 
   5  -7  12      195.81      180.27     30.58 o 
  -7  -6  12        3.15       -2.95     18.44 o 
  -6  -6  12       22.82       21.45     17.29 o 
  -4  -6  12       27.12       13.63     11.24 o 
  -3  -6  12       20.80       36.54     13.06 o 
  -2  -6  12       39.52       74.87     17.04 o 
  -1  -6  12      177.86      197.70     27.42 o 
   0  -6  12       31.98       32.22     12.47 o 
   1  -6  12        8.50        5.23      9.03 o 
   2  -6  12       15.85       20.64     11.54 o 
   3  -6  12        9.19        5.12     10.96 o 
   4  -6  12       27.66       39.64     15.94 o 
   5  -6  12       12.67       -0.01     37.18 o 
  -8  -5  12       11.19      -19.94     13.30 o 
  -7  -5  12       20.59       70.96     26.21 o 
  -6  -5  12       26.25       16.14     18.71 o 
  -5  -5  12       51.06       24.89     17.51 o 
  -4  -5  12       39.72       59.73     13.56 o 
  -3  -5  12        4.70        0.42      8.38 o 
  -2  -5  12        4.67       16.90     17.81 o 
  -1  -5  12      744.70      722.82     40.75 o 
   0  -5  12      235.49      282.70     31.09 o 
   1  -5  12     1266.63     1294.53     55.82 o 
   2  -5  12        0.25        1.23     12.69 o 
   3  -5  12        4.37       19.34     12.18 o 
   4  -5  12        0.22       -0.87     11.32 o 
   5  -5  12      182.93      197.56     29.79 o 
  -8  -4  12       26.55       21.23     19.04 o 
  -7  -4  12      148.17       93.94     29.22 o 
  -6  -4  12       18.91       13.57     15.98 o 
  -5  -4  12        3.89       21.34     14.44 o 
  -4  -4  12        2.59        7.52      8.32 o 
  -3  -4  12      664.29      579.25     36.58 o 
  -2  -4  12       48.57       67.65     39.34 o 
  -1  -4  12      380.16      446.80     36.61 o 
   0  -4  12        7.34       21.08     17.84 o 
   1  -4  12       16.81       50.59     15.92 o 
   2  -4  12        1.16        4.37     10.20 o 
   3  -4  12       15.40        2.74     24.89 o 
   4  -4  12        0.05       -0.31     11.52 o 
   5  -4  12       11.84       36.60     20.63 o 
  -9  -3  12       21.69        6.07     12.72 o 
  -8  -3  12       11.17        5.35     25.74 o 
  -7  -3  12       10.61       39.12     18.55 o 
  -6  -3  12        1.77       -9.85     10.50 o 
  -5  -3  12       19.19        4.27     13.62 o 
  -4  -3  12       22.44       45.23     11.98 o 
  -3  -3  12      212.31      228.46     27.01 o 
  -2  -3  12     1967.15     1892.98     61.89 o 
  -1  -3  12      269.73      271.40     28.97 o 
   0  -3  12      271.21      308.64     31.40 o 
   1  -3  12       25.40       11.07      9.38 o 
   2  -3  12        7.19       22.75     12.25 o 
   3  -3  12       61.07       31.53     16.15 o 
   4  -3  12      144.72      120.80     35.34 o 
   5  -3  12       12.80       21.50     18.93 o 
  -9  -2  12       35.38       13.59     11.67 o 
  -8  -2  12       30.83       39.34     14.93 o 
  -7  -2  12        3.60        4.66     28.45 o 
  -6  -2  12       23.21       15.87     10.77 o 
  -5  -2  12       31.70       38.23     12.25 o 
  -4  -2  12     1401.37     1319.02     86.42 o 
  -3  -2  12      237.36      283.85     38.19 o 
  -2  -2  12       57.73       48.27     13.04 o 
  -1  -2  12      265.26      215.72     25.08 o 
   0  -2  12      742.10      745.60     39.64 o 
   1  -2  12       38.75       46.87     13.74 o 
   2  -2  12      124.93       94.11     28.34 o 
   3  -2  12       23.51       24.68     19.09 o 
   4  -2  12        2.21        7.71     18.66 o 
   5  -2  12        4.98      -12.75     15.54 o 
  -9  -1  12       12.83        1.57     10.07 o 
  -8  -1  12       44.22       72.01     18.21 o 
  -7  -1  12        2.03       -7.44      9.08 o 
  -6  -1  12       49.97       50.43     15.34 o 
  -5  -1  12        1.59        8.71      8.49 o 
  -4  -1  12     1534.38     1448.17     41.02 o 
  -3  -1  12      104.63      113.82     20.90 o 
  -2  -1  12       18.40       21.52      9.83 o 
  -1  -1  12       56.15       55.20     20.90 o 
   0  -1  12      142.79      173.19     22.90 o 
   1  -1  12       31.52       14.44     15.54 o 
   2  -1  12        0.07       15.16     15.65 o 
   3  -1  12       68.72       77.09     28.67 o 
   4  -1  12       67.99       68.88     25.93 o 
   5  -1  12        0.36       22.16     19.59 o 
  -9   0  12        4.31       15.69     25.36 o 
  -8   0  12       44.55       37.04     14.54 o 
  -7   0  12        4.91       15.50     10.56 o 
  -6   0  12      311.32      315.61     32.66 o 
  -5   0  12      189.66      160.85     31.40 o 
  -4   0  12       72.12       97.61     23.88 o 
  -3   0  12       47.14       58.37     10.45 o 
  -2   0  12        0.08        1.27      7.04 o 
  -1   0  12       39.00       27.96     17.23 o 
   0   0  12      109.23       77.91     26.26 o 
   1   0  12      766.50      674.88     63.25 o 
   2   0  12      138.84      152.32     33.65 o 
   3   0  12       13.94       19.92     22.87 o 
   4   0  12       57.33       58.65     26.75 o 
  -9   1  12       18.57       38.73     13.91 o 
  -8   1  12        3.51       16.91     12.90 o 
  -7   1  12        2.34       -5.22     10.01 o 
  -6   1  12      267.50      285.80     32.14 o 
  -5   1  12      193.62      174.17     23.92 o 
  -4   1  12       25.43       45.40     12.01 o 
  -3   1  12       11.98       33.44      8.67 o 
  -2   1  12       40.65       45.84     13.01 o 
  -1   1  12      724.89      614.13     48.86 o 
   0   1  12      115.11      114.67     24.92 o 
   1   1  12       98.56       62.15     20.68 o 
   2   1  12        4.15      -10.12     11.33 o 
   3   1  12        6.66      -19.61     13.08 o 
   4   1  12        5.37        3.17     16.96 o 
  -9   2  12       35.27       45.80     14.02 o 
  -8   2  12       59.31       66.63     16.48 o 
  -7   2  12        0.44       -1.03     23.75 o 
  -6   2  12        0.33       18.41     10.43 o 
  -5   2  12       82.55       83.41     17.20 o 
  -4   2  12       76.06       56.24     22.65 o 
  -3   2  12      133.35      141.43     19.54 o 
  -2   2  12       45.23       36.75     12.31 o 
  -1   2  12       46.89       56.93     14.01 o 
   0   2  12        0.03        7.15      9.86 o 
   1   2  12       47.96       62.54     16.02 o 
   2   2  12       19.20       24.30     18.41 o 
   3   2  12        2.35        9.57     15.87 o 
  -9   3  12      206.94      225.39     31.22 o 
  -8   3  12       48.49       70.36     17.57 o 
  -7   3  12       16.56       47.49     13.72 o 
  -6   3  12       92.89       81.56     34.17 o 
  -5   3  12        1.77       -5.64     12.53 o 
  -4   3  12       18.06       26.97     16.19 o 
  -3   3  12       36.16       53.55     14.82 o 
  -2   3  12       38.43       70.18     27.27 o 
  -1   3  12       74.07      109.27     18.74 o 
   0   3  12        0.87       10.00     10.52 o 
   1   3  12        3.48       16.54     10.82 o 
   2   3  12        1.93       33.56     11.91 o 
   3   3  12       30.15       55.14     20.13 o 
  -8   4  12      172.48      185.59     28.14 o 
  -7   4  12        4.62       21.83     20.74 o 
  -6   4  12      113.01      152.05     35.73 o 
  -5   4  12      111.27      186.84     39.45 o 
  -4   4  12       67.47      106.42     29.27 o 
  -3   4  12      107.84       89.60     17.34 o 
  -2   4  12        4.57        1.21      9.94 o 
  -1   4  12        0.76       25.41     17.07 o 
   0   4  12        8.25       16.90     11.33 o 
   1   4  12        0.76       20.96     11.91 o 
   2   4  12       69.03       76.14     19.76 o 
  -8   5  12       38.31       74.85     28.01 o 
  -7   5  12        1.86      -15.43     14.61 o 
  -6   5  12        0.84        5.31     16.52 o 
  -5   5  12       95.96       82.51     30.86 o 
  -4   5  12       27.63       38.90     24.46 o 
  -3   5  12       25.61       44.99     14.26 o 
  -2   5  12        6.78       36.65     13.19 o 
  -1   5  12       38.67       42.30     14.00 o 
   0   5  12        0.18        5.35     14.28 o 
   1   5  12       26.18       32.46     13.89 o 
  -7   6  12      233.28      303.93     51.48 o 
  -6   6  12       32.31       47.11     22.10 o 
  -5   6  12        2.01       31.46     21.06 o 
  -4   6  12       33.13       34.63     22.98 o 
  -3   6  12       35.18       16.58     32.55 o 
  -2   6  12        5.10       15.22     11.29 o 
  -1   6  12       36.47       39.42     14.39 o 
   0   6  12       34.21       57.83     15.75 o 
  -5   7  12       76.35       92.14     29.49 o 
  -4   7  12        1.19       30.15     22.38 o 
  -3   7  12        2.43       26.46     12.45 o 
  -1 -10  13       16.67       18.86     11.82 o 
   0 -10  13        1.70       -5.33     10.97 o 
  -4  -9  13        0.24        3.35     11.14 o 
  -3  -9  13       12.70      -19.99     18.52 o 
  -2  -9  13        0.04      -12.69      8.46 o 
  -1  -9  13       55.48       74.49     33.89 o 
   0  -9  13       71.06       71.22     37.37 o 
   1  -9  13       39.57       41.45     15.03 o 
   2  -9  13        0.30        2.17     11.47 o 
  -5  -8  13        0.44       -6.73     15.26 o 
  -4  -8  13        4.03       11.79     12.31 o 
  -3  -8  13       38.85       48.56     14.84 o 
  -2  -8  13       68.64       96.54     24.65 o 
  -1  -8  13       56.75       92.55     19.38 o 
   0  -8  13       22.37       34.39     14.27 o 
   1  -8  13      284.42      263.41     34.70 o 
   2  -8  13      465.21      500.48     47.79 o 
   3  -8  13        2.84       -5.23     24.02 o 
  -6  -7  13       94.28       76.65     28.40 o 
  -5  -7  13        7.34       12.86     17.95 o 
  -4  -7  13        0.09        7.13     10.32 o 
  -3  -7  13       46.16       40.82     15.61 o 
  -2  -7  13      131.50      124.81     21.47 o 
  -1  -7  13      179.89      191.91     27.85 o 
   0  -7  13      128.18      138.19     39.61 o 
   1  -7  13      191.55      226.95     30.44 o 
   2  -7  13        0.69       11.07     10.89 o 
   3  -7  13       37.35       37.29     16.84 o 
   4  -7  13       25.82       28.19     16.33 o 
  -7  -6  13      108.37      103.73     31.90 o 
  -6  -6  13        3.28       15.81     21.83 o 
  -5  -6  13       22.99       -1.37     16.09 o 
  -4  -6  13       12.90       16.38     14.17 o 
  -3  -6  13        0.40       14.94     10.86 o 
  -2  -6  13       76.85       68.94     16.53 o 
  -1  -6  13      129.53      138.62     23.48 o 
   0  -6  13       92.64       80.47     19.29 o 
   1  -6  13       16.44       29.61     11.95 o 
   2  -6  13       27.76       25.65     19.12 o 
   3  -6  13       12.92       33.47     14.19 o 
   4  -6  13        1.85        0.05     11.27 o 
  -7  -5  13        5.57       19.64     21.72 o 
  -6  -5  13       41.83       54.99     24.40 o 
  -5  -5  13        3.59      -13.68     11.60 o 
  -4  -5  13       82.86       89.44     17.05 o 
  -3  -5  13      507.26      523.40     46.29 o 
  -2  -5  13       52.48       57.66     16.07 o 
  -1  -5  13        1.21        5.38      8.29 o 
   0  -5  13      231.30      199.08     34.41 o 
   1  -5  13      240.11      243.51     30.70 o 
   2  -5  13        2.73        9.58      9.20 o 
   3  -5  13       62.72       49.58     16.77 o 
   4  -5  13       15.64       30.37     15.44 o 
  -8  -4  13        0.37       -7.50     15.59 o 
  -7  -4  13        2.82        8.54     13.84 o 
  -6  -4  13       39.18       69.16     26.81 o 
  -5  -4  13        2.00       10.07     17.12 o 
  -4  -4  13       55.24       62.86     21.34 o 
  -3  -4  13      274.38      274.08     30.45 o 
  -2  -4  13      240.14      252.60     29.55 o 
  -1  -4  13       27.80       21.98     11.55 o 
   0  -4  13      443.06      465.81     39.27 o 
   1  -4  13        2.05       16.63     10.58 o 
   2  -4  13       74.56       45.56     15.13 o 
   3  -4  13        9.64       12.39     21.23 o 
   4  -4  13        9.29       21.56     19.20 o 
  -8  -3  13        1.96        9.14     14.83 o 
  -7  -3  13        9.95       -1.48     13.46 o 
  -6  -3  13       13.68      -12.64     11.82 o 
  -5  -3  13      118.03      110.57     31.08 o 
  -4  -3  13        2.48       34.36     16.96 o 
  -3  -3  13        3.56        2.43      9.30 o 
  -2  -3  13      124.84      150.45     23.08 o 
  -1  -3  13       23.47       19.13     11.46 o 
   0  -3  13      463.82      515.01     39.47 o 
   1  -3  13      146.80      126.77     31.84 o 
   2  -3  13       82.90       41.63     15.16 o 
   3  -3  13        0.74      -19.97     14.23 o 
   4  -3  13        2.00      -21.75     14.50 o 
  -9  -2  13       33.93       29.58     14.22 o 
  -8  -2  13        3.64       29.19     12.71 o 
  -7  -2  13       38.47       52.20     23.25 o 
  -6  -2  13       13.66       12.36     13.24 o 
  -5  -2  13        1.32        5.96     13.51 o 
  -4  -2  13      188.13      227.66     40.16 o 
  -3  -2  13      172.77      206.62     28.92 o 
  -2  -2  13       22.28       27.65     10.84 o 
  -1  -2  13        4.82       32.29     10.89 o 
   0  -2  13       18.80       16.90     17.59 o 
   1  -2  13        0.12       13.68     13.68 o 
   2  -2  13       93.17       95.04     29.38 o 
   3  -2  13       10.27       22.16     20.46 o 
   4  -2  13        0.03        9.74     19.31 o 
  -9  -1  13       15.46        4.20     20.16 o 
  -8  -1  13       23.73       55.74     14.98 o 
  -7  -1  13       27.74       50.71     15.18 o 
  -6  -1  13       10.01       23.28     11.58 o 
  -5  -1  13       25.10       25.82     14.06 o 
  -4  -1  13      193.85      213.98     39.06 o 
  -3  -1  13        2.07       10.41     12.86 o 
  -2  -1  13        5.51       18.49      9.96 o 
  -1  -1  13      132.18      155.11     20.76 o 
   0  -1  13      161.37      142.96     33.37 o 
   1  -1  13        0.34       -7.44     14.06 o 
   2  -1  13       68.86       50.44     20.46 o 
   3  -1  13       16.50       29.22     21.45 o 
   4  -1  13       52.52       80.76     26.15 o 
  -9   0  13       14.13        4.83     11.44 o 
  -8   0  13       47.79       50.85     16.42 o 
  -7   0  13        0.00      -10.07      8.57 o 
  -6   0  13        0.72        4.44      9.37 o 
  -5   0  13       36.90       42.80     12.89 o 
  -4   0  13        3.07       16.33     12.78 o 
  -3   0  13        3.64       -1.98      6.63 o 
  -2   0  13       23.66       24.02     16.36 o 
  -1   0  13       65.82       54.49     19.70 o 
   0   0  13       11.22       27.63     16.69 o 
   1   0  13       13.56       -9.03     11.76 o 
   2   0  13       39.49       28.23     18.44 o 
   3   0  13       16.62        7.88     21.12 o 
  -9   1  13        6.30       42.82     14.58 o 
  -8   1  13        0.17        8.70     11.65 o 
  -7   1  13      141.00      122.16     52.74 o 
  -6   1  13       20.74       37.45     24.32 o 
  -5   1  13       95.72       60.41     15.46 o 
  -4   1  13       16.35       36.67     18.38 o 
  -3   1  13       40.56       82.93     15.35 o 
  -2   1  13        3.40       20.65     14.94 o 
  -1   1  13        0.01        5.85     11.43 o 
   0   1  13       29.93       55.75     19.31 o 
   1   1  13        0.00       -1.04     14.12 o 
   2   1  13       15.82      -19.86     13.24 o 
   3   1  13      101.24      124.14     34.03 o 
  -8   2  13        0.32       -7.62      9.41 o 
  -7   2  13       10.89        8.90     11.04 o 
  -6   2  13       38.42       36.47     23.77 o 
  -5   2  13       28.73       88.85     25.61 o 
  -4   2  13       36.45       29.27     16.96 o 
  -3   2  13       17.37       14.35     11.74 o 
  -2   2  13        1.15        5.74     15.57 o 
  -1   2  13        0.32       -5.62     20.13 o 
   0   2  13        1.83       15.71      9.48 o 
   1   2  13        6.96       13.90     15.48 o 
   2   2  13        0.52       32.83     16.09 o 
  -8   3  13        6.86       30.15     30.61 o 
  -7   3  13        0.05       19.70     19.15 o 
  -6   3  13       91.33      170.37     35.67 o 
  -5   3  13       22.75       22.05     20.35 o 
  -4   3  13        4.62       12.47     15.10 o 
  -3   3  13        5.53        2.90      9.54 o 
  -2   3  13       54.05       85.15     17.64 o 
  -1   3  13       25.54        4.26     22.16 o 
   0   3  13        0.06      -11.68      7.79 o 
   1   3  13        6.34        5.34     10.42 o 
   2   3  13        5.17       11.60     16.30 o 
  -8   4  13        3.81      -20.27     13.51 o 
  -7   4  13       31.79       31.35     20.19 o 
  -6   4  13        4.71       43.00     20.90 o 
  -5   4  13       16.88       53.18     21.01 o 
  -4   4  13       34.80       75.17     21.88 o 
  -3   4  13        2.38       40.36     23.69 o 
  -2   4  13       41.95       57.46     15.49 o 
  -1   4  13        7.05       19.96     16.06 o 
   0   4  13        1.64       -3.57      9.96 o 
   1   4  13        6.59       21.83     12.51 o 
  -7   5  13       14.79        0.60     18.71 o 
  -6   5  13        3.87       14.99     19.26 o 
  -5   5  13        1.47       34.14     17.62 o 
  -4   5  13       17.32       34.63     22.71 o 
  -3   5  13      129.90      146.69     24.78 o 
  -2   5  13        0.84       19.61     19.01 o 
  -1   5  13       10.78       24.54     13.45 o 
  -4   6  13       32.31       75.89     29.38 o 
  -3   6  13       51.87       77.06     38.00 o 
  -2  -9  14       10.39       30.04     21.01 o 
  -1  -9  14       21.90       16.80     34.22 o 
   0  -9  14       14.68       16.55     23.01 o 
  -4  -8  14        1.21       31.90     23.09 o 
  -3  -8  14        0.46       -5.66      9.45 o 
  -2  -8  14      155.80      168.42     25.64 o 
  -1  -8  14      138.17      177.82     26.27 o 
   0  -8  14        3.73       13.49     29.33 o 
   1  -8  14      162.78      204.99     30.02 o 
  -5  -7  14        0.24       -7.93     17.67 o 
  -4  -7  14       33.26       26.32     25.22 o 
  -3  -7  14      120.28      126.69     50.12 o 
  -2  -7  14       10.29       36.69     12.78 o 
  -1  -7  14       69.60       68.33     16.66 o 
   0  -7  14        0.07       32.24     11.88 o 
   1  -7  14       62.55      124.95     54.06 o 
   2  -7  14       96.59       92.87     20.63 o 
  -6  -6  14        5.08       32.28     18.38 o 
  -5  -6  14       11.77      -18.66     12.80 o 
  -4  -6  14       64.13       97.33     30.04 o 
  -3  -6  14      108.09       71.88     17.42 o 
  -2  -6  14       82.93      112.21     19.46 o 
  -1  -6  14        4.20        2.63     10.09 o 
   0  -6  14      228.55      255.81     31.73 o 
   1  -6  14       85.03       85.69     19.15 o 
   2  -6  14       19.77       19.39     13.00 o 
   3  -6  14       35.97       40.82     16.34 o 
  -7  -5  14        9.28       26.48     19.48 o 
  -5  -5  14        3.18       28.83     18.27 o 
  -4  -5  14      149.20      161.51     38.52 o 
  -3  -5  14       78.97      130.18     28.83 o 
  -2  -5  14       16.82       17.50     13.32 o 
  -1  -5  14        1.02       -5.96     14.88 o 
   0  -5  14      103.81      124.93     22.46 o 
   1  -5  14       13.88       14.88     10.71 o 
   2  -5  14        2.10       -1.23     17.92 o 
   3  -5  14        0.20       17.79     14.21 o 
  -7  -4  14        3.12       21.61     18.44 o 
  -6  -4  14       71.22       69.05     25.55 o 
  -5  -4  14       41.38       18.33     18.22 o 
  -4  -4  14       31.97       69.32     24.29 o 
  -3  -4  14      133.54      153.79     23.11 o 
  -2  -4  14        0.02        3.34      9.18 o 
  -1  -4  14       21.74       34.74     11.40 o 
   0  -4  14      138.03      148.63     23.52 o 
   1  -4  14        4.46       -3.69      9.84 o 
   2  -4  14        1.47      -21.77     15.18 o 
   3  -4  14       13.49       10.29     20.41 o 
  -8  -3  14       13.13       23.47     21.72 o 
  -7  -3  14        0.44      -16.41     13.57 o 
  -6  -3  14        0.12       -2.41     11.98 o 
  -5  -3  14       28.50       36.06     18.44 o 
  -4  -3  14       17.44       18.93     16.41 o 
  -3  -3  14        2.73       -1.97      8.25 o 
  -2  -3  14        2.44       32.47     10.63 o 
  -1  -3  14        1.62       14.66      9.94 o 
   0  -3  14       45.27       63.70     15.07 o 
   1  -3  14      185.14      182.52     25.35 o 
   2  -3  14        7.38        8.59     16.19 o 
   3  -3  14        0.15        4.98     19.04 o 
  -8  -2  14        2.13      -15.10     10.07 o 
  -7  -2  14       18.61       33.87     16.80 o 
  -6  -2  14        2.63       -7.82     11.76 o 
  -5  -2  14       10.70       35.07     16.30 o 
  -4  -2  14        2.15        1.81     11.43 o 
  -3  -2  14        0.26      -11.21      7.47 o 
  -2  -2  14        3.04       12.48     10.42 o 
  -1  -2  14      217.77      192.53     23.89 o 
   0  -2  14      100.20      150.57     32.39 o 
   1  -2  14        6.10        7.44     14.55 o 
   2  -2  14       35.96       42.18     22.38 o 
   3  -2  14        1.61        2.46     18.00 o 
  -8  -1  14        2.47        2.61     10.24 o 
  -7  -1  14        9.23       22.60     14.83 o 
  -6  -1  14       11.27        8.92     11.93 o 
  -5  -1  14       31.89       12.31     13.62 o 
  -3  -1  14        0.36       -3.35     20.82 o 
  -2  -1  14        9.00       32.47      9.77 o 
  -1  -1  14       17.59        6.78     12.47 o 
   0  -1  14       19.46       51.16     21.01 o 
   1  -1  14       10.00       17.73     13.19 o 
   2  -1  14      102.15      107.02     28.72 o 
   3  -1  14       30.30       28.34     22.87 o 
  -8   0  14        0.02       -2.69     10.42 o 
  -7   0  14       34.74       85.73     26.37 o 
  -6   0  14       78.64       87.71     18.66 o 
  -5   0  14       38.85       63.25     21.88 o 
  -4   0  14       33.98       65.27     18.33 o 
  -3   0  14       22.47       41.42     16.03 o 
  -2   0  14       20.27       42.02     19.86 o 
  -1   0  14        1.59       21.50     18.16 o 
   0   0  14        4.95       51.92     15.76 o 
   1   0  14        8.57       13.08     15.16 o 
   2   0  14       17.55        1.75     14.12 o 
  -8   1  14       21.19       71.68     25.93 o 
  -7   1  14        0.23        7.34     14.83 o 
  -6   1  14        1.28        0.31     10.82 o 
  -5   1  14       35.66       46.86     21.26 o 
  -4   1  14       28.03       36.60     16.91 o 
  -3   1  14        2.44       42.07     15.32 o 
  -2   1  14        1.63       13.46     14.61 o 
  -1   1  14       10.41       30.75     18.60 o 
   0   1  14       18.75      -11.38     12.86 o 
   1   1  14        0.47        0.22     15.26 o 
   2   1  14       11.13       52.47     21.61 o 
  -8   2  14       18.11       26.03     13.02 o 
  -7   2  14        0.02       24.75     11.98 o 
  -6   2  14        0.25        7.82     15.65 o 
  -5   2  14       38.21       30.58     16.80 o 
  -4   2  14        5.89       27.14     15.54 o 
  -3   2  14       26.15       36.10     11.36 o 
  -2   2  14       18.51       32.65     11.49 o 
  -1   2  14        3.24       10.89     13.90 o 
   0   2  14        4.23       29.27     16.25 o 
   1   2  14        8.10      -16.66     11.11 o 
  -7   3  14       25.27       28.40     19.37 o 
  -6   3  14        0.09       38.30     18.77 o 
  -5   3  14        0.81        0.27     13.68 o 
  -4   3  14        6.46       24.84     18.06 o 
  -3   3  14      135.43      152.88     21.73 o 
  -2   3  14       19.05       39.63     22.60 o 
  -1   3  14        0.38        7.25     12.58 o 
   0   3  14        0.00      -11.27     11.54 o 
  -6   4  14       12.92      -12.80     15.98 o 
  -5   4  14       49.09       55.64     23.31 o 
  -4   4  14        5.59       10.07     16.36 o 
  -3   4  14        0.53      -24.39     20.87 o 
  -2   4  14        3.06        5.42     10.48 o 
  -1   4  14       50.03       41.04     55.07 o 
  -4  -7  15       13.68       27.79     16.69 o 
  -3  -7  15       73.49       40.78     36.99 o 
  -2  -7  15        7.68       22.00     11.01 o 
  -1  -7  15        0.22       -0.29     10.10 o 
   0  -7  15      166.69      143.36     24.93 o 
  -5  -6  15        0.02        1.09     14.01 o 
  -4  -6  15       24.45       27.79     19.42 o 
  -3  -6  15        6.22       20.14     10.98 o 
  -2  -6  15        6.82       13.09     11.88 o 
  -1  -6  15       14.53       46.76     23.06 o 
   0  -6  15       30.00       26.51     29.41 o 
   1  -6  15       63.58       40.05     15.00 o 
  -5  -5  15        9.36       23.58     17.29 o 
  -4  -5  15       26.16       39.39     17.62 o 
  -3  -5  15        0.46        5.16     11.35 o 
  -2  -5  15        5.11        9.44      9.49 o 
  -1  -5  15        0.00      -12.20      8.13 o 
   0  -5  15       44.49       65.24     16.10 o 
   1  -5  15       12.13       -9.71     10.03 o 
   2  -5  15        6.26       36.61     14.70 o 
  -6  -4  15        7.38       61.77     23.42 o 
  -5  -4  15        6.82       35.67     16.52 o 
  -4  -4  15       48.40       29.05     17.89 o 
  -3  -4  15       61.51       79.38     19.53 o 
  -2  -4  15       16.46       28.60     12.17 o 
  -1  -4  15        2.73       -4.12      8.91 o 
   0  -4  15        0.58       19.56     10.96 o 
   1  -4  15        0.29       -3.77     17.10 o 
   2  -4  15       19.44       -3.99     12.97 o 
  -7  -3  15       17.72       31.24     20.19 o 
  -6  -3  15       47.79       59.58     25.28 o 
  -4  -3  15       40.64       35.51     17.84 o 
  -3  -3  15       69.50      116.23     52.58 o 
  -2  -3  15        4.21       10.78     11.27 o 
  -1  -3  15       33.58       58.67     15.17 o 
   0  -3  15        6.45       30.71     12.04 o 
   1  -3  15       11.19        5.69     14.23 o 
   2  -3  15       11.00       21.83     18.66 o 
  -7  -2  15        7.28        5.74     14.94 o 
  -6  -2  15        5.09       15.05     16.96 o 
  -5  -2  15        3.26      -13.71      9.14 o 
  -4  -2  15        0.57      -14.44      9.90 o 
  -3  -2  15        0.00       -8.24      8.33 o 
  -2  -2  15        3.09       26.51     11.82 o 
  -1  -2  15        4.52       16.85     13.57 o 
   0  -2  15       11.06       54.06     20.57 o 
   1  -2  15        3.78       -3.17     13.90 o 
   2  -2  15       15.40       40.16     20.30 o 
  -7  -1  15       95.55      135.58     32.72 o 
  -6  -1  15        5.29       16.80     13.57 o 
  -5  -1  15        9.85       -5.96     11.33 o 
  -4  -1  15        0.31       18.71     12.75 o 
  -3  -1  15        7.30       -4.24      7.91 o 
  -2  -1  15        2.55       11.05     13.57 o 
  -1  -1  15        0.94       -6.67     12.75 o 
   0  -1  15        0.00        7.39     14.94 o 
   1  -1  15        1.22       -0.98     15.48 o 
  -7   0  15       36.31       70.85     24.51 o 
  -6   0  15       19.49        6.40     13.84 o 
  -5   0  15       10.41       29.60     15.37 o 
  -3   0  15       63.11       61.61     18.71 o 
  -2   0  15       33.74       60.07     19.92 o 
  -1   0  15        7.65       13.24     15.81 o 
   0   0  15        1.45       -2.79     15.70 o 
   1   0  15        0.01        6.89     17.34 o 
  -7   1  15        0.00       -4.98     11.03 o 
  -3   1  15       78.84       98.32     25.22 o 
  -2   1  15       23.10       -1.09     14.28 o 
  -1   1  15       11.41       17.02     15.16 o 
   0   1  15       38.63       33.70     21.61 o 
  -6   2  15        1.90       29.60     18.93 o 
  -5   2  15       14.09       31.19     15.98 o 
  -3   2  15       82.41      127.26     26.15 o 
  -2   2  15        2.99       19.31     15.76 o 
  -1   2  15        3.70       -9.14     12.36 o 
  -5   3  15        3.74       43.66     19.70 o 
  -4   3  15       22.62       48.26     20.95 o 
  -3   3  15        6.56        4.21     15.87 o 
  -2   3  15        3.21      -17.12     13.95 o 
  -2  -6  16        4.49       16.99     11.41 o 
  -4  -5  16       16.59        5.09     13.13 o 
  -3  -5  16       46.50       61.55     15.13 o 
  -2  -5  16        5.28      -10.24     23.12 o 
  -1  -5  16        8.58      -13.46      8.97 o 
  -5  -4  16        8.36       -3.72     14.61 o 
  -4  -4  16        7.60       12.04     14.83 o 
  -3  -4  16       37.34       47.50     18.90 o 
  -2  -4  16        4.71        3.42     21.67 o 
  -1  -4  16        1.23       14.65     34.36 o 
   0  -4  16        0.82       16.88     23.03 o 
  -5  -3  16        0.98       -3.67     12.04 o 
  -4  -3  16        0.97        3.88     13.35 o 
  -3  -3  16        2.52        0.96     11.41 o 
  -2  -3  16        1.00      -18.34     24.32 o 
  -1  -3  16        0.00       -6.62     14.39 o 
   0  -3  16       46.93       14.44     18.82 o 
  -5  -2  16      109.16      116.81     30.09 o 
  -4  -2  16        3.20        1.09     13.35 o 
  -3  -2  16       19.17       24.41     11.52 o 
  -2  -2  16       70.27       70.58     26.54 o 
  -1  -2  16        9.97        3.99     14.61 o 
   0  -2  16        0.19       18.38     16.80 o 
  -5  -1  16        8.94        7.99     14.77 o 
  -3  -1  16        0.11       -3.72     11.93 o 
  -2  -1  16       51.39       71.78     23.42 o 
  -1  -1  16        0.28       66.69     23.69 o 
  -2   0  16       82.85       96.79     27.08 o 
  -1   0  16       37.43       20.30     20.46 o 
                                                 
